# Supplementary material for: Structure of an MHC I–tapasin–ERp57 editing complex defines chaperone promiscuity
Source: Nat Commun. 2022 Sep 14;13:5383. doi: 10.1038/s41467-022-32841-9 (PMC9474470; doi:10.1038/s41467-022-32841-9)
Supplement: Supplementary file 6 — Source Data [file 41467_2022_32841_MOESM6_ESM.xlsx]

## Sheet: Figure 1a
Figure 1a
MHC I chaperone complex			tapasin-ERp57			MHC I hc-β2m
volume (ml)	absorption at 280 nm (mAU)		volume (ml)	absorption at 280 nm (mAU)		volume (ml)	absorption at 280 nm (mAU)
0	0.046		0	0		0	0.124
0.003	0.05		0.003	0.017		0.003	0.35
0.005	0.053		0.005	0.035		0.006	0.791
0.008	0.057		0.008	0.052		0.008	1.233
0.011	0.129		0.01	0.065		0.011	1.521
0.013	0.449		0.013	0.054		0.014	1.611
0.016	0.769		0.016	0.043		0.017	1.7
0.018	1.089		0.018	0.033		0.02	1.79
0.021	1.332		0.021	0.024		0.022	1.593
0.024	1.47		0.023	0.022		0.025	1.354
0.026	1.609		0.026	0.02		0.028	1.116
0.029	1.747		0.029	0.017		0.031	0.918
0.032	1.673		0.031	0.022		0.034	0.81
0.034	1.478		0.034	0.036		0.036	0.703
0.037	1.283		0.036	0.049		0.039	0.595
0.04	1.088		0.039	0.063		0.042	0.507
0.042	0.98		0.042	0.324		0.045	0.426
0.045	0.889		0.044	0.744		0.048	0.345
0.048	0.797		0.047	1.164		0.051	0.271
0.05	0.707		0.049	1.584		0.053	0.227
0.053	0.639		0.052	1.679		0.056	0.183
0.055	0.57		0.055	1.673		0.059	0.14
0.058	0.502		0.057	1.667		0.062	0.106
0.061	0.443		0.06	1.662		0.065	0.079
0.063	0.408		0.062	1.509		0.067	0.052
0.066	0.374		0.065	1.343		0.07	0.025
0.069	0.339		0.068	1.177		0.073	0.003
0.071	0.309		0.07	1.02		0.076	-0.019
0.074	0.285		0.073	1.009		0.079	-0.041
0.077	0.26		0.075	0.997		0.081	-0.053
0.079	0.236		0.078	0.986		0.084	-0.055
0.082	0.219		0.081	0.958		0.087	-0.058
0.084	0.205		0.083	0.871		0.09	-0.06
0.087	0.192		0.086	0.783		0.093	-0.07
0.09	0.178		0.088	0.695		0.095	-0.081
0.092	0.171		0.091	0.621		0.098	-0.092
0.095	0.163		0.094	0.568		0.101	-0.099
0.098	0.156		0.096	0.515		0.104	-0.1
0.1	0.15		0.099	0.462		0.107	-0.101
0.103	0.153		0.101	0.424		0.109	-0.102
0.106	0.156		0.104	0.4		0.112	-0.108
0.108	0.158		0.107	0.376		0.115	-0.115
0.111	0.157		0.109	0.352		0.118	-0.122
0.113	0.147		0.112	0.326		0.121	-0.126
0.116	0.138		0.114	0.298		0.123	-0.118
0.119	0.128		0.117	0.271		0.126	-0.11
0.121	0.12		0.12	0.244		0.129	-0.102
0.124	0.113		0.122	0.219		0.132	-0.101
0.127	0.105		0.125	0.195		0.135	-0.105
0.129	0.098		0.127	0.17		0.138	-0.108
0.132	0.087		0.13	0.146		0.14	-0.112
0.135	0.074		0.133	0.136		0.143	-0.117
0.137	0.061		0.135	0.127		0.146	-0.123
0.14	0.049		0.138	0.117		0.149	-0.128
0.143	0.019		0.14	0.107		0.152	-0.128
0.145	-0.012		0.143	0.087		0.154	-0.124
0.148	-0.042		0.146	0.066		0.157	-0.119
0.15	-0.069		0.148	0.046		0.16	-0.114
0.153	-0.076		0.151	0.031		0.163	-0.12
0.156	-0.083		0.153	0.028		0.166	-0.127
0.158	-0.091		0.156	0.024		0.168	-0.133
0.161	-0.098		0.158	0.021		0.171	-0.142
0.164	-0.105		0.161	0.008		0.174	-0.154
0.166	-0.112		0.164	-0.017		0.177	-0.166
0.169	-0.119		0.166	-0.043		0.18	-0.177
0.172	-0.115		0.169	-0.068		0.182	-0.191
0.174	-0.104		0.171	-0.083		0.185	-0.204
0.177	-0.092		0.174	-0.09		0.188	-0.218
0.179	-0.08		0.177	-0.096		0.191	-0.224
0.182	-0.088		0.179	-0.103		0.194	-0.216
0.185	-0.101		0.182	-0.103		0.196	-0.208
0.187	-0.113		0.184	-0.101		0.199	-0.199
0.19	-0.126		0.187	-0.098		0.202	-0.21
0.193	-0.142		0.19	-0.095		0.205	-0.228
0.195	-0.158		0.192	-0.102		0.208	-0.246
0.198	-0.174		0.195	-0.11		0.21	-0.26
0.201	-0.186		0.197	-0.117		0.213	-0.255
0.203	-0.18		0.2	-0.125		0.216	-0.251
0.206	-0.174		0.203	-0.122		0.219	-0.246
0.208	-0.168		0.205	-0.12		0.222	-0.242
0.211	-0.17		0.208	-0.117		0.225	-0.239
0.214	-0.183		0.21	-0.117		0.227	-0.237
0.216	-0.195		0.213	-0.127		0.23	-0.234
0.219	-0.208		0.216	-0.137		0.233	-0.243
0.222	-0.209		0.218	-0.147		0.236	-0.252
0.224	-0.204		0.221	-0.154		0.239	-0.261
0.227	-0.199		0.223	-0.155		0.241	-0.274
0.23	-0.194		0.226	-0.156		0.244	-0.292
0.232	-0.202		0.229	-0.157		0.247	-0.309
0.235	-0.212		0.231	-0.16		0.25	-0.327
0.238	-0.222		0.234	-0.165		0.253	-0.327
0.24	-0.233		0.236	-0.169		0.255	-0.327
0.243	-0.241		0.239	-0.173		0.258	-0.326
0.245	-0.249		0.242	-0.174		0.261	-0.332
0.248	-0.258		0.244	-0.173		0.264	-0.349
0.251	-0.255		0.247	-0.172		0.267	-0.366
0.253	-0.222		0.249	-0.171		0.269	-0.382
0.256	-0.188		0.252	-0.18		0.272	-0.387
0.259	-0.155		0.255	-0.191		0.275	-0.389
0.261	-0.144		0.257	-0.202		0.278	-0.39
0.264	-0.156		0.26	-0.213		0.281	-0.39
0.267	-0.167		0.262	-0.211		0.283	-0.388
0.269	-0.179		0.265	-0.207		0.286	-0.385
0.272	-0.186		0.268	-0.203		0.289	-0.383
0.274	-0.191		0.27	-0.2		0.292	-0.379
0.277	-0.197		0.273	-0.202		0.295	-0.374
0.28	-0.202		0.275	-0.204		0.297	-0.369
0.282	-0.205		0.278	-0.206		0.3	-0.364
0.285	-0.208		0.281	-0.209		0.303	-0.362
0.288	-0.211		0.283	-0.215		0.306	-0.36
0.29	-0.216		0.286	-0.221		0.309	-0.358
0.293	-0.233		0.288	-0.227		0.312	-0.363
0.296	-0.251		0.291	-0.226		0.314	-0.374
0.298	-0.268		0.294	-0.217		0.317	-0.385
0.301	-0.279		0.296	-0.208		0.32	-0.397
0.303	-0.278		0.299	-0.199		0.323	-0.384
0.306	-0.276		0.301	-0.195		0.326	-0.372
0.309	-0.274		0.304	-0.195		0.328	-0.359
0.311	-0.278		0.307	-0.195		0.331	-0.351
0.314	-0.288		0.309	-0.195		0.334	-0.35
0.317	-0.297		0.312	-0.203		0.337	-0.35
0.319	-0.307		0.314	-0.214		0.34	-0.349
0.322	-0.317		0.317	-0.224		0.342	-0.355
0.325	-0.328		0.32	-0.235		0.345	-0.363
0.327	-0.339		0.322	-0.241		0.348	-0.371
0.33	-0.351		0.325	-0.246		0.351	-0.375
0.333	-0.356		0.327	-0.25		0.354	-0.371
0.335	-0.362		0.33	-0.255		0.356	-0.368
0.338	-0.367		0.333	-0.25		0.359	-0.364
0.34	-0.37		0.335	-0.246		0.362	-0.364
0.343	-0.358		0.338	-0.241		0.365	-0.366
0.346	-0.346		0.34	-0.236		0.368	-0.368
0.348	-0.334		0.343	-0.229		0.37	-0.367
0.351	-0.328		0.346	-0.221		0.373	-0.356
0.354	-0.333		0.348	-0.214		0.376	-0.344
0.356	-0.338		0.351	-0.208		0.379	-0.333
0.359	-0.343		0.353	-0.204		0.382	-0.333
0.362	-0.347		0.356	-0.201		0.384	-0.341
0.364	-0.351		0.359	-0.197		0.387	-0.35
0.367	-0.355		0.361	-0.195		0.39	-0.358
0.369	-0.358		0.364	-0.195		0.393	-0.346
0.372	-0.363		0.366	-0.196		0.396	-0.335
0.375	-0.368		0.369	-0.196		0.399	-0.324
0.377	-0.374		0.372	-0.193		0.401	-0.317
0.38	-0.379		0.374	-0.188		0.404	-0.313
0.383	-0.365		0.377	-0.184		0.407	-0.31
0.385	-0.35		0.379	-0.179		0.41	-0.307
0.388	-0.336		0.382	-0.183		0.413	-0.316
0.391	-0.325		0.385	-0.19		0.415	-0.325
0.393	-0.323		0.387	-0.197		0.418	-0.335
0.396	-0.322		0.39	-0.203		0.421	-0.339
0.398	-0.321		0.392	-0.189		0.424	-0.333
0.401	-0.328		0.395	-0.173		0.427	-0.327
0.404	-0.345		0.398	-0.156		0.429	-0.32
0.406	-0.363		0.4	-0.141		0.432	-0.311
0.409	-0.381		0.403	-0.149		0.435	-0.301
0.412	-0.384		0.405	-0.157		0.438	-0.291
0.414	-0.381		0.408	-0.165		0.441	-0.283
0.417	-0.377		0.411	-0.17		0.443	-0.281
0.42	-0.373		0.413	-0.168		0.446	-0.28
0.422	-0.363		0.416	-0.165		0.449	-0.278
0.425	-0.351		0.418	-0.162		0.452	-0.274
0.428	-0.34		0.421	-0.159		0.455	-0.269
0.43	-0.33		0.424	-0.156		0.457	-0.263
0.433	-0.338		0.426	-0.154		0.46	-0.258
0.435	-0.345		0.429	-0.151		0.463	-0.254
0.438	-0.352		0.431	-0.154		0.466	-0.251
0.441	-0.356		0.434	-0.162		0.469	-0.248
0.443	-0.354		0.437	-0.17		0.471	-0.25
0.446	-0.352		0.439	-0.178		0.474	-0.258
0.449	-0.35		0.442	-0.179		0.477	-0.266
0.451	-0.35		0.444	-0.175		0.48	-0.274
0.454	-0.352		0.447	-0.171		0.483	-0.28
0.457	-0.354		0.45	-0.168		0.486	-0.286
0.459	-0.355		0.452	-0.17		0.488	-0.291
0.462	-0.359		0.455	-0.175		0.491	-0.294
0.464	-0.364		0.457	-0.179		0.494	-0.293
0.467	-0.369		0.46	-0.183		0.497	-0.292
0.47	-0.374		0.463	-0.175		0.5	-0.29
0.472	-0.372		0.465	-0.167		0.502	-0.29
0.475	-0.369		0.468	-0.159		0.505	-0.29
0.478	-0.367		0.47	-0.152		0.508	-0.29
0.48	-0.365		0.473	-0.154		0.511	-0.287
0.483	-0.366		0.475	-0.156		0.514	-0.277
0.486	-0.367		0.478	-0.158		0.516	-0.266
0.488	-0.367		0.481	-0.162		0.519	-0.256
0.491	-0.364		0.483	-0.173		0.522	-0.258
0.493	-0.352		0.486	-0.184		0.525	-0.265
0.496	-0.34		0.488	-0.195		0.528	-0.272
0.499	-0.328		0.491	-0.208		0.53	-0.277
0.501	-0.324		0.494	-0.224		0.533	-0.271
0.504	-0.327		0.496	-0.24		0.536	-0.265
0.507	-0.329		0.499	-0.256		0.539	-0.259
0.509	-0.331		0.501	-0.264		0.542	-0.258
0.512	-0.334		0.504	-0.267		0.544	-0.263
0.515	-0.336		0.507	-0.269		0.547	-0.267
0.517	-0.339		0.509	-0.271		0.55	-0.271
0.52	-0.341		0.512	-0.271		0.553	-0.265
0.523	-0.333		0.514	-0.269		0.556	-0.26
0.525	-0.324		0.517	-0.267		0.558	-0.254
0.528	-0.315		0.52	-0.265		0.561	-0.25
0.53	-0.307		0.522	-0.268		0.564	-0.247
0.533	-0.304		0.525	-0.271		0.567	-0.243
0.536	-0.301		0.527	-0.275		0.57	-0.24
0.538	-0.297		0.53	-0.278		0.573	-0.245
0.541	-0.298		0.533	-0.279		0.575	-0.25
0.544	-0.306		0.535	-0.279		0.578	-0.255
0.546	-0.314		0.538	-0.28		0.581	-0.257
0.549	-0.322		0.54	-0.282		0.584	-0.256
0.552	-0.327		0.543	-0.291		0.587	-0.254
0.554	-0.329		0.546	-0.3		0.589	-0.252
0.557	-0.332		0.548	-0.309		0.592	-0.249
0.559	-0.334		0.551	-0.318		0.595	-0.245
0.562	-0.332		0.553	-0.326		0.598	-0.241
0.565	-0.328		0.556	-0.335		0.601	-0.239
0.567	-0.324		0.559	-0.344		0.603	-0.243
0.57	-0.32		0.561	-0.355		0.606	-0.247
0.573	-0.316		0.564	-0.369		0.609	-0.251
0.575	-0.312		0.566	-0.383		0.612	-0.258
0.578	-0.308		0.569	-0.398		0.615	-0.266
0.581	-0.307		0.572	-0.395		0.617	-0.275
0.583	-0.316		0.574	-0.383		0.62	-0.282
0.586	-0.324		0.577	-0.372		0.623	-0.275
0.588	-0.333		0.579	-0.36		0.626	-0.268
0.591	-0.34		0.582	-0.376		0.629	-0.261
0.594	-0.345		0.585	-0.4		0.631	-0.252
0.596	-0.35		0.587	-0.424		0.634	-0.242
0.599	-0.355		0.59	-0.448		0.637	-0.232
0.602	-0.354		0.592	-0.445		0.64	-0.221
0.604	-0.349		0.595	-0.439		0.643	-0.223
0.607	-0.344		0.598	-0.433		0.645	-0.225
0.61	-0.34		0.6	-0.428		0.648	-0.227
0.612	-0.331		0.603	-0.43		0.651	-0.226
0.615	-0.321		0.605	-0.431		0.654	-0.22
0.618	-0.311		0.608	-0.433		0.657	-0.215
0.62	-0.303		0.611	-0.435		0.66	-0.209
0.623	-0.32		0.613	-0.441		0.662	-0.217
0.625	-0.336		0.616	-0.447		0.665	-0.227
0.628	-0.353		0.618	-0.453		0.668	-0.238
0.631	-0.363		0.621	-0.462		0.671	-0.243
0.633	-0.354		0.624	-0.477		0.674	-0.233
0.636	-0.345		0.626	-0.493		0.676	-0.223
0.639	-0.336		0.629	-0.508		0.679	-0.212
0.641	-0.328		0.631	-0.514		0.682	-0.215
0.644	-0.319		0.634	-0.512		0.685	-0.225
0.647	-0.31		0.637	-0.51		0.688	-0.234
0.649	-0.301		0.639	-0.509		0.69	-0.242
0.652	-0.299		0.642	-0.508		0.693	-0.243
0.654	-0.3		0.644	-0.508		0.696	-0.244
0.657	-0.301		0.647	-0.507		0.699	-0.246
0.66	-0.302		0.65	-0.507		0.702	-0.242
0.662	-0.301		0.652	-0.507		0.704	-0.236
0.665	-0.299		0.655	-0.508		0.707	-0.23
0.668	-0.297		0.657	-0.508		0.71	-0.224
0.67	-0.295		0.66	-0.509		0.713	-0.22
0.673	-0.285		0.663	-0.51		0.716	-0.216
0.676	-0.275		0.665	-0.511		0.718	-0.211
0.678	-0.266		0.668	-0.512		0.721	-0.207
0.681	-0.258		0.67	-0.513		0.724	-0.203
0.683	-0.255		0.673	-0.513		0.727	-0.199
0.686	-0.253		0.676	-0.514		0.73	-0.195
0.689	-0.25		0.678	-0.514		0.732	-0.199
0.691	-0.247		0.681	-0.517		0.735	-0.205
0.694	-0.242		0.683	-0.529		0.738	-0.211
0.697	-0.238		0.686	-0.54		0.741	-0.216
0.699	-0.234		0.689	-0.552		0.744	-0.217
0.702	-0.237		0.691	-0.56		0.747	-0.219
0.705	-0.243		0.694	-0.566		0.749	-0.221
0.707	-0.248		0.696	-0.571		0.752	-0.203
0.71	-0.254		0.699	-0.576		0.755	-0.179
0.713	-0.251		0.702	-0.578		0.758	-0.155
0.715	-0.248		0.704	-0.578		0.761	-0.136
0.718	-0.245		0.707	-0.578		0.763	-0.139
0.72	-0.242		0.709	-0.578		0.766	-0.142
0.723	-0.243		0.712	-0.578		0.769	-0.144
0.726	-0.244		0.715	-0.578		0.772	-0.145
0.728	-0.245		0.717	-0.578		0.775	-0.145
0.731	-0.244		0.72	-0.578		0.777	-0.144
0.734	-0.239		0.722	-0.594		0.78	-0.144
0.736	-0.234		0.725	-0.611		0.783	-0.147
0.739	-0.229		0.728	-0.628		0.786	-0.15
0.742	-0.229		0.73	-0.644		0.789	-0.153
0.744	-0.232		0.733	-0.642		0.791	-0.15
0.747	-0.235		0.735	-0.641		0.794	-0.139
0.749	-0.237		0.738	-0.639		0.797	-0.128
0.752	-0.234		0.741	-0.64		0.8	-0.118
0.755	-0.229		0.743	-0.648		0.803	-0.1
0.757	-0.225		0.746	-0.657		0.805	-0.083
0.76	-0.22		0.748	-0.665		0.808	-0.065
0.763	-0.217		0.751	-0.666		0.811	-0.04
0.765	-0.214		0.754	-0.653		0.814	-0.003
0.768	-0.211		0.756	-0.639		0.817	0.033
0.771	-0.21		0.759	-0.626		0.819	0.07
0.773	-0.217		0.761	-0.622		0.822	0.102
0.776	-0.224		0.764	-0.628		0.825	0.133
0.778	-0.23		0.767	-0.633		0.828	0.164
0.781	-0.228		0.769	-0.639		0.831	0.195
0.784	-0.215		0.772	-0.641		0.834	0.227
0.786	-0.202		0.774	-0.641		0.836	0.26
0.789	-0.189		0.777	-0.641		0.839	0.292
0.792	-0.185		0.779	-0.641		0.842	0.31
0.794	-0.185		0.782	-0.648		0.845	0.323
0.797	-0.186		0.785	-0.657		0.848	0.335
0.8	-0.187		0.787	-0.666		0.85	0.344
0.802	-0.163		0.79	-0.675		0.853	0.33
0.805	-0.135		0.792	-0.681		0.856	0.315
0.808	-0.106		0.795	-0.688		0.859	0.3
0.81	-0.079		0.798	-0.694		0.862	0.292
0.813	-0.065		0.8	-0.699		0.864	0.289
0.815	-0.051		0.803	-0.69		0.867	0.285
0.818	-0.037		0.805	-0.68		0.87	0.282
0.821	-0.021		0.808	-0.671		0.873	0.261
0.823	0.002		0.811	-0.666		0.876	0.239
0.826	0.025		0.813	-0.673		0.878	0.218
0.829	0.047		0.816	-0.68		0.881	0.203
0.831	0.059		0.818	-0.688		0.884	0.198
0.834	0.06		0.821	-0.692		0.887	0.192
0.837	0.061		0.824	-0.691		0.89	0.186
0.839	0.062		0.826	-0.691		0.892	0.18
0.842	0.065		0.829	-0.69		0.895	0.174
0.844	0.069		0.831	-0.68		0.898	0.168
0.847	0.073		0.834	-0.662		0.901	0.167
0.85	0.078		0.837	-0.644		0.904	0.175
0.852	0.093		0.839	-0.626		0.906	0.184
0.855	0.109		0.842	-0.626		0.909	0.193
0.858	0.125		0.844	-0.633		0.912	0.234
0.86	0.14		0.847	-0.639		0.915	0.285
0.863	0.151		0.85	-0.646		0.918	0.337
0.866	0.162		0.852	-0.646		0.921	0.393
0.868	0.173		0.855	-0.646		0.923	0.469
0.871	0.187		0.857	-0.645		0.926	0.544
0.873	0.208		0.86	-0.644		0.929	0.619
0.876	0.23		0.863	-0.633		0.932	0.712
0.879	0.251		0.865	-0.621		0.935	0.816
0.881	0.283		0.868	-0.61		0.937	0.92
0.884	0.323		0.87	-0.603		0.94	1.02
0.887	0.363		0.873	-0.615		0.943	1.057
0.889	0.403		0.876	-0.628		0.946	1.095
0.892	0.452		0.878	-0.64		0.949	1.132
0.895	0.503		0.881	-0.646		0.951	1.147
0.897	0.555		0.883	-0.641		0.954	1.139
0.9	0.606		0.886	-0.636		0.957	1.131
0.903	0.669		0.889	-0.631		0.96	1.124
0.905	0.733		0.891	-0.631		0.963	1.07
0.908	0.796		0.894	-0.636		0.965	1.013
0.91	0.863		0.896	-0.642		0.968	0.955
0.913	0.945		0.899	-0.647		0.971	0.901
0.916	1.027		0.902	-0.645		0.974	0.851
0.918	1.109		0.904	-0.639		0.977	0.801
0.921	1.22		0.907	-0.633		0.979	0.751
0.924	1.377		0.909	-0.627		0.982	0.718
0.926	1.535		0.912	-0.604		0.985	0.689
0.929	1.693		0.915	-0.576		0.988	0.661
0.932	1.893		0.917	-0.548		0.991	0.629
0.934	2.122		0.92	-0.52		0.993	0.585
0.937	2.35		0.922	-0.489		0.996	0.54
0.939	2.579		0.925	-0.458		0.999	0.496
0.942	2.815		0.928	-0.427		1.002	0.463
0.945	3.053		0.93	-0.394		1.005	0.435
0.947	3.291		0.933	-0.35		1.008	0.407
0.95	3.527		0.935	-0.305		1.01	0.38
0.953	3.641		0.938	-0.26		1.013	0.362
0.955	3.755		0.941	-0.216		1.016	0.344
0.958	3.869		0.943	-0.172		1.019	0.326
0.961	3.951		0.946	-0.128		1.022	0.304
0.963	3.925		0.948	-0.084		1.024	0.279
0.966	3.899		0.951	-0.026		1.027	0.253
0.969	3.874		0.954	0.055		1.03	0.227
0.971	3.85		0.956	0.135		1.033	0.205
0.974	3.828		0.959	0.216		1.036	0.182
0.976	3.806		0.961	0.314		1.038	0.16
0.979	3.785		0.964	0.427		1.041	0.137
0.982	3.779		0.967	0.54		1.044	0.114
0.984	3.782		0.969	0.654		1.047	0.091
0.987	3.785		0.972	0.783		1.05	0.067
0.99	3.788		0.974	0.919		1.052	0.059
0.992	3.801		0.977	1.056		1.055	0.053
0.995	3.816		0.98	1.192		1.058	0.046
0.998	3.832		0.982	1.255		1.061	0.04
1	3.846		0.985	1.304		1.064	0.032
1.003	3.852		0.987	1.353		1.066	0.025
1.005	3.859		0.99	1.402		1.069	0.017
1.008	3.865		0.993	1.367		1.072	0.009
1.011	3.878		0.995	1.332		1.075	0.001
1.013	3.912		0.998	1.296		1.078	-0.007
1.016	3.945		1	1.264		1.08	-0.015
1.019	3.978		1.003	1.251		1.083	-0.024
1.021	4.007		1.006	1.238		1.086	-0.033
1.024	4.032		1.008	1.224		1.089	-0.042
1.027	4.057		1.011	1.222		1.092	-0.047
1.029	4.082		1.013	1.244		1.094	-0.05
1.032	4.123		1.016	1.266		1.097	-0.054
1.034	4.17		1.019	1.289		1.1	-0.057
1.037	4.218		1.021	1.308		1.103	-0.059
1.04	4.266		1.024	1.323		1.106	-0.062
1.042	4.311		1.026	1.338		1.109	-0.064
1.045	4.356		1.029	1.353		1.111	-0.065
1.048	4.401		1.032	1.366		1.114	-0.065
1.05	4.448		1.034	1.378		1.117	-0.066
1.053	4.504		1.037	1.39		1.12	-0.066
1.056	4.559		1.039	1.402		1.123	-0.07
1.058	4.615		1.042	1.412		1.125	-0.074
1.061	4.684		1.045	1.42		1.128	-0.077
1.064	4.782		1.047	1.429		1.131	-0.079
1.066	4.879		1.05	1.438		1.134	-0.077
1.069	4.977		1.052	1.447		1.137	-0.074
1.071	5.071		1.055	1.455		1.139	-0.072
1.074	5.164		1.058	1.464		1.142	-0.073
1.077	5.256		1.06	1.473		1.145	-0.075
1.079	5.348		1.063	1.489		1.148	-0.077
1.082	5.476		1.065	1.505		1.151	-0.081
1.085	5.616		1.068	1.521		1.153	-0.092
1.087	5.756		1.071	1.541		1.156	-0.103
1.09	5.895		1.073	1.575		1.159	-0.113
1.093	6.039		1.076	1.61		1.162	-0.116
1.095	6.183		1.078	1.644		1.165	-0.115
1.098	6.327		1.081	1.686		1.167	-0.114
1.1	6.468		1.084	1.743		1.17	-0.114
1.103	6.596		1.086	1.801		1.173	-0.12
1.106	6.724		1.089	1.858		1.176	-0.126
1.108	6.852		1.091	1.919		1.179	-0.132
1.111	6.963		1.094	1.984		1.181	-0.138
1.114	7.047		1.096	2.049		1.184	-0.144
1.116	7.131		1.099	2.115		1.187	-0.15
1.119	7.215		1.102	2.21		1.19	-0.156
1.122	7.292		1.104	2.321		1.193	-0.157
1.124	7.365		1.107	2.432		1.196	-0.158
1.127	7.437		1.109	2.543		1.198	-0.159
1.129	7.509		1.112	2.646		1.201	-0.159
1.132	7.568		1.115	2.748		1.204	-0.156
1.135	7.624		1.117	2.849		1.207	-0.154
1.137	7.679		1.12	2.951		1.21	-0.151
1.14	7.736		1.122	3.052		1.212	-0.15
1.143	7.86		1.125	3.153		1.215	-0.148
1.145	7.984		1.128	3.253		1.218	-0.147
1.148	8.108		1.13	3.348		1.221	-0.146
1.151	8.266		1.133	3.389		1.224	-0.147
1.153	8.539		1.135	3.43		1.226	-0.147
1.156	8.813		1.138	3.472		1.229	-0.148
1.159	9.087		1.141	3.506		1.232	-0.145
1.161	9.514		1.143	3.522		1.235	-0.141
1.164	10.136		1.146	3.537		1.238	-0.137
1.166	10.759		1.148	3.553		1.24	-0.134
1.169	11.382		1.151	3.559		1.243	-0.138
1.172	12.512		1.154	3.55		1.246	-0.141
1.174	13.915		1.156	3.542		1.249	-0.144
1.177	15.318		1.159	3.534		1.252	-0.145
1.18	16.721		1.161	3.53		1.254	-0.146
1.182	18.776		1.164	3.531		1.257	-0.147
1.185	20.935		1.167	3.532		1.26	-0.148
1.188	23.094		1.169	3.533		1.263	-0.15
1.19	25.283		1.172	3.545		1.266	-0.151
1.193	27.853		1.174	3.562		1.268	-0.153
1.195	30.422		1.177	3.58		1.271	-0.151
1.198	32.992		1.18	3.597		1.274	-0.144
1.201	35.593		1.182	3.627		1.277	-0.137
1.203	38.277		1.185	3.659		1.28	-0.131
1.206	40.961		1.187	3.691		1.283	-0.125
1.209	43.644		1.19	3.723		1.285	-0.119
1.211	46.351		1.193	3.785		1.288	-0.114
1.214	49.081		1.195	3.846		1.291	-0.106
1.217	51.812		1.198	3.908		1.294	-0.095
1.219	54.543		1.2	3.966		1.297	-0.084
1.222	57.64		1.203	4.006		1.299	-0.073
1.224	60.891		1.206	4.046		1.302	-0.073
1.227	64.142		1.208	4.087		1.305	-0.076
1.23	67.393		1.211	4.13		1.308	-0.079
1.232	72.327		1.213	4.18		1.311	-0.079
1.235	77.419		1.216	4.23		1.313	-0.064
1.238	82.51		1.219	4.281		1.316	-0.049
1.24	87.936		1.221	4.358		1.319	-0.034
1.243	95.695		1.224	4.467		1.322	-0.028
1.246	103.454		1.226	4.575		1.325	-0.026
1.248	111.213		1.229	4.683		1.327	-0.025
1.251	119.159		1.232	4.777		1.33	-0.023
1.254	127.475		1.234	4.862		1.333	-0.024
1.256	135.792		1.237	4.948		1.336	-0.025
1.259	144.108		1.239	5.033		1.339	-0.026
1.261	151.329		1.242	5.111		1.341	-0.021
1.264	157.642		1.245	5.187		1.344	-0.012
1.267	163.956		1.247	5.263		1.347	-0.003
1.269	170.269		1.25	5.338		1.35	0.006
1.272	173.772		1.252	5.384		1.353	0.015
1.275	176.373		1.255	5.427		1.355	0.025
1.277	178.974		1.258	5.47		1.358	0.034
1.28	181.575		1.26	5.514		1.361	0.047
1.283	180.706		1.263	5.57		1.364	0.064
1.285	179.722		1.265	5.626		1.367	0.081
1.288	178.738		1.268	5.682		1.37	0.098
1.29	177.281		1.271	5.739		1.372	0.097
1.293	173.651		1.273	5.798		1.375	0.093
1.296	170.021		1.276	5.857		1.378	0.088
1.298	166.392		1.278	5.915		1.381	0.088
1.301	161.996		1.281	6.108		1.384	0.097
1.304	156.397		1.284	6.517		1.386	0.107
1.306	150.799		1.286	6.926		1.389	0.116
1.309	145.201		1.289	7.336		1.392	0.116
1.312	139.06		1.291	9.44		1.395	0.111
1.314	132.558		1.294	13.034		1.398	0.106
1.317	126.056		1.297	16.628		1.4	0.104
1.319	119.554		1.299	20.222		1.403	0.12
1.322	113.396		1.302	30.14		1.406	0.136
1.325	107.318		1.304	42.983		1.409	0.151
1.327	101.241		1.307	55.825		1.412	0.16
1.33	95.184		1.31	68.668		1.414	0.165
1.333	90.075		1.312	82.181		1.417	0.169
1.335	84.966		1.315	95.827		1.42	0.173
1.338	79.857		1.317	109.473		1.423	0.18
1.341	75.056		1.32	123.118		1.426	0.187
1.343	71.277		1.323	128.733		1.428	0.194
1.346	67.498		1.325	134.239		1.431	0.209
1.349	63.719		1.328	139.744		1.434	0.233
1.351	60.478		1.33	144.485		1.437	0.256
1.354	57.914		1.333	144.453		1.44	0.28
1.356	55.35		1.336	144.42		1.442	0.317
1.359	52.786		1.338	144.387		1.445	0.355
1.362	50.753		1.341	143.656		1.448	0.392
1.364	49.003		1.343	141.207		1.451	0.425
1.367	47.253		1.346	138.758		1.454	0.448
1.37	45.503		1.349	136.309		1.457	0.47
1.372	44.155		1.351	133.02		1.459	0.493
1.375	42.871		1.354	128.664		1.462	0.549
1.378	41.587		1.356	124.309		1.465	0.617
1.38	40.333		1.359	119.953		1.468	0.684
1.383	39.455		1.362	114.815		1.471	0.753
1.385	38.576		1.364	109.137		1.473	0.827
1.388	37.698		1.367	103.46		1.476	0.902
1.391	36.911		1.369	97.783		1.479	0.977
1.393	36.352		1.372	92.316		1.482	1.063
1.396	35.793		1.375	86.921		1.485	1.156
1.399	35.234		1.377	81.526		1.487	1.25
1.401	34.738		1.38	76.132		1.49	1.342
1.404	34.307		1.382	71.709		1.493	1.431
1.407	33.877		1.385	67.401		1.496	1.52
1.409	33.446		1.388	63.093		1.499	1.608
1.412	33.028		1.39	58.838		1.501	1.741
1.414	32.615		1.393	55.673		1.504	1.916
1.417	32.202		1.395	52.509		1.507	2.091
1.42	31.789		1.398	49.344		1.51	2.266
1.422	31.361		1.4	46.332		1.513	2.595
1.425	30.931		1.403	43.936		1.515	2.933
1.428	30.502		1.406	41.54		1.518	3.271
1.43	30.078		1.408	39.144		1.521	3.752
1.433	29.69		1.411	36.992		1.524	4.463
1.436	29.302		1.413	35.294		1.527	5.174
1.438	28.914		1.416	33.596		1.529	5.885
1.441	28.581		1.419	31.898		1.532	7.18
1.444	28.355		1.421	30.4		1.535	8.605
1.446	28.13		1.424	29.102		1.538	10.03
1.449	27.905		1.426	27.804		1.541	11.676
1.451	27.794		1.429	26.506		1.544	13.967
1.454	27.777		1.432	25.425		1.546	16.258
1.457	27.76		1.434	24.46		1.549	18.548
1.459	27.743		1.437	23.495		1.552	21.929
1.462	27.877		1.439	22.53		1.555	25.794
1.465	28.059		1.442	21.748		1.558	29.659
1.467	28.241		1.445	21.01		1.56	33.859
1.47	28.423		1.447	20.273		1.563	40.309
1.473	28.702		1.45	19.536		1.566	46.76
1.475	28.984		1.452	18.888		1.569	53.21
1.478	29.266		1.455	18.245		1.572	62.349
1.48	29.545		1.458	17.601		1.574	73.55
1.483	29.81		1.46	16.968		1.577	84.75
1.486	30.076		1.463	16.419		1.58	95.959
1.488	30.341		1.465	15.871		1.583	110.224
1.491	30.548		1.468	15.322		1.586	124.488
1.494	30.665		1.471	14.798		1.588	138.753
1.496	30.781		1.473	14.342		1.591	152.719
1.499	30.897		1.476	13.886		1.594	166.305
1.502	30.893		1.478	13.431		1.597	179.892
1.504	30.81		1.481	13.044		1.6	193.478
1.507	30.727		1.484	12.758		1.602	198.59
1.509	30.645		1.486	12.471		1.605	202.506
1.512	30.47		1.489	12.185		1.608	206.423
1.515	30.275		1.491	11.935		1.611	206.412
1.517	30.08		1.494	11.712		1.614	197.785
1.52	29.886		1.497	11.49		1.616	189.158
1.523	29.762		1.499	11.268		1.619	180.53
1.525	29.638		1.502	11.081		1.622	167.335
1.528	29.513		1.504	10.908		1.625	152.615
1.531	29.477		1.507	10.735		1.628	137.895
1.533	29.731		1.51	10.562		1.631	123.437
1.536	29.985		1.512	10.417		1.633	110.12
1.539	30.238		1.515	10.278		1.636	96.803
1.541	30.809		1.517	10.138		1.639	83.486
1.544	31.775		1.52	10		1.642	73.13
1.546	32.741		1.523	9.978		1.645	64.563
1.549	33.708		1.525	9.957		1.647	55.996
1.552	35.381		1.528	9.936		1.65	47.649
1.554	37.426		1.53	9.939		1.653	42.757
1.557	39.472		1.533	10.068		1.656	37.865
1.56	41.517		1.536	10.197		1.659	32.972
1.562	45.049		1.538	10.326		1.661	29.081
1.565	48.812		1.541	10.488		1.664	26.205
1.568	52.574		1.543	10.72		1.667	23.329
1.57	56.494		1.546	10.953		1.67	20.453
1.573	62.31		1.549	11.185		1.673	18.619
1.575	68.126		1.551	11.386		1.675	16.859
1.578	73.942		1.554	11.549		1.678	15.099
1.581	80.457		1.556	11.713		1.681	13.6
1.583	88.711		1.559	11.877		1.684	12.544
1.586	96.964		1.562	11.887		1.687	11.488
1.589	105.218		1.564	11.804		1.689	10.432
1.591	113.588		1.567	11.721		1.692	9.665
1.594	122.076		1.569	11.638		1.695	8.968
1.597	130.565		1.572	11.348		1.698	8.271
1.599	139.054		1.575	10.997		1.701	7.637
1.602	144.459		1.577	10.646		1.703	7.199
1.604	148.595		1.58	10.295		1.706	6.76
1.607	152.732		1.582	9.896		1.709	6.322
1.61	156.869		1.585	9.492		1.712	5.964
1.612	154.304		1.588	9.089		1.715	5.643
1.615	151.15		1.59	8.691		1.718	5.322
1.618	147.996		1.593	8.362		1.72	5.015
1.62	144.118		1.595	8.032		1.723	4.813
1.623	135.388		1.598	7.703		1.726	4.611
1.626	126.659		1.601	7.408		1.729	4.409
1.628	117.929		1.603	7.231		1.732	4.237
1.631	108.967		1.606	7.054		1.734	4.088
1.634	99.555		1.608	6.877		1.737	3.939
1.636	90.142		1.611	6.732		1.74	3.79
1.639	80.73		1.614	6.64		1.743	3.669
1.641	72.824		1.616	6.548		1.746	3.547
1.644	66.145		1.619	6.456		1.748	3.426
1.647	59.466		1.621	6.394		1.751	3.314
1.649	52.787		1.624	6.359		1.754	3.217
1.652	47.91		1.627	6.323		1.757	3.119
1.655	43.597		1.629	6.287		1.76	3.021
1.657	39.284		1.632	6.262		1.762	2.94
1.66	34.97		1.634	6.24		1.765	2.862
1.663	32.393		1.637	6.219		1.768	2.783
1.665	29.866		1.64	6.198		1.771	2.712
1.668	27.338		1.642	6.167		1.774	2.658
1.67	25.015		1.645	6.135		1.776	2.603
1.673	23.604		1.647	6.102		1.779	2.549
1.676	22.193		1.65	6.07		1.782	2.496
1.678	20.782		1.653	6.021		1.785	2.442
1.681	19.584		1.655	5.971		1.788	2.389
1.684	18.714		1.658	5.922		1.79	2.339
1.686	17.844		1.66	5.87		1.793	2.305
1.689	16.973		1.663	5.803		1.796	2.272
1.692	16.314		1.666	5.735		1.799	2.238
1.694	15.793		1.668	5.668		1.802	2.199
1.697	15.272		1.671	5.597		1.805	2.157
1.699	14.75		1.673	5.518		1.807	2.115
1.702	14.382		1.676	5.438		1.81	2.074
1.705	14.047		1.679	5.358		1.813	2.047
1.707	13.713		1.681	5.265		1.816	2.02
1.71	13.381		1.684	5.154		1.819	1.993
1.713	13.156		1.686	5.044		1.821	1.959
1.715	12.93		1.689	4.934		1.824	1.917
1.718	12.704		1.692	4.835		1.827	1.876
1.721	12.494		1.694	4.746		1.83	1.834
1.723	12.334		1.697	4.656		1.833	1.802
1.726	12.174		1.699	4.566		1.835	1.77
1.729	12.014		1.702	4.47		1.838	1.738
1.731	11.867		1.705	4.37		1.841	1.716
1.734	11.734		1.707	4.271		1.844	1.714
1.736	11.601		1.71	4.172		1.847	1.711
1.739	11.468		1.712	4.088		1.849	1.709
1.742	11.345		1.715	4.005		1.852	1.704
1.744	11.228		1.717	3.923		1.855	1.699
1.747	11.111		1.72	3.841		1.858	1.694
1.75	10.993		1.723	3.767		1.861	1.69
1.752	10.894		1.725	3.694		1.863	1.689
1.755	10.797		1.728	3.62		1.866	1.689
1.758	10.699		1.73	3.554		1.869	1.688
1.76	10.602		1.733	3.519		1.872	1.686
1.763	10.494		1.736	3.483		1.875	1.683
1.765	10.387		1.738	3.447		1.877	1.68
1.768	10.279		1.741	3.411		1.88	1.679
1.771	10.176		1.743	3.374		1.883	1.699
1.773	10.081		1.746	3.338		1.886	1.72
1.776	9.987		1.749	3.301		1.889	1.74
1.779	9.892		1.751	3.277		1.892	1.76
1.781	9.792		1.754	3.268		1.894	1.78
1.784	9.686		1.756	3.259		1.897	1.8
1.787	9.58		1.759	3.249		1.9	1.821
1.789	9.474		1.762	3.231		1.903	1.874
1.792	9.348		1.764	3.207		1.906	1.928
1.795	9.213		1.767	3.184		1.908	1.981
1.797	9.079		1.769	3.161		1.911	2.032
1.8	8.945		1.772	3.138		1.914	2.077
1.802	8.812		1.775	3.115		1.917	2.121
1.805	8.679		1.777	3.093		1.92	2.166
1.808	8.547		1.78	3.07		1.922	2.283
1.81	8.414		1.782	3.049		1.925	2.412
1.813	8.275		1.785	3.027		1.928	2.54
1.816	8.137		1.788	3.006		1.931	2.663
1.818	7.999		1.79	2.985		1.934	2.773
1.821	7.862		1.793	2.969		1.936	2.882
1.824	7.728		1.795	2.953		1.939	2.991
1.826	7.595		1.798	2.936		1.942	3.097
1.829	7.461		1.801	2.918		1.945	3.202
1.831	7.345		1.803	2.896		1.948	3.306
1.834	7.244		1.806	2.874		1.95	3.395
1.837	7.144		1.808	2.851		1.953	3.405
1.839	7.043		1.811	2.818		1.956	3.414
1.842	6.959		1.814	2.767		1.959	3.423
1.845	6.879		1.816	2.717		1.962	3.393
1.847	6.8		1.819	2.666		1.964	3.336
1.85	6.721		1.821	2.621		1.967	3.279
1.853	6.667		1.824	2.581		1.97	3.22
1.855	6.614		1.827	2.54		1.973	3.121
1.858	6.56		1.829	2.5		1.976	3.021
1.86	6.513		1.832	2.438		1.979	2.922
1.863	6.492		1.834	2.367		1.981	2.817
1.866	6.471		1.837	2.297		1.984	2.706
1.868	6.451		1.84	2.226		1.987	2.595
1.871	6.442		1.842	2.175		1.99	2.484
1.874	6.451		1.845	2.127		1.993	2.417
1.876	6.459		1.847	2.079		1.995	2.355
1.879	6.468		1.85	2.031		1.998	2.292
1.882	6.508		1.853	1.961		2.001	2.239
1.884	6.567		1.855	1.891		2.004	2.206
1.887	6.625		1.858	1.821		2.007	2.172
1.89	6.684		1.86	1.754		2.009	2.138
1.892	6.754		1.863	1.706		2.012	2.136
1.895	6.827		1.866	1.658		2.015	2.142
1.897	6.899		1.868	1.609		2.018	2.148
1.9	6.971		1.871	1.564		2.021	2.165
1.903	6.99		1.873	1.526		2.023	2.22
1.905	7.01		1.876	1.488		2.026	2.275
1.908	7.03		1.879	1.449		2.029	2.33
1.911	7.031		1.881	1.4		2.032	2.419
1.913	6.972		1.884	1.338		2.035	2.525
1.916	6.913		1.886	1.276		2.037	2.631
1.919	6.854		1.889	1.214		2.04	2.738
1.921	6.755		1.892	1.174		2.043	2.849
1.924	6.607		1.894	1.147		2.046	2.96
1.926	6.46		1.897	1.12		2.049	3.071
1.929	6.312		1.899	1.093		2.051	3.201
1.932	6.133		1.902	1.051		2.054	3.349
1.934	5.937		1.905	1.003		2.057	3.496
1.937	5.741		1.907	0.956		2.06	3.644
1.94	5.545		1.91	0.909		2.063	3.774
1.942	5.335		1.912	0.893		2.066	3.903
1.945	5.122		1.915	0.879		2.068	4.033
1.948	4.909		1.918	0.866		2.071	4.169
1.95	4.702		1.92	0.85		2.074	4.315
1.953	4.559		1.923	0.804		2.077	4.461
1.955	4.416		1.925	0.759		2.08	4.607
1.958	4.272		1.928	0.713		2.082	4.797
1.961	4.15		1.931	0.671		2.085	4.996
1.963	4.08		1.933	0.641		2.088	5.196
1.966	4.009		1.936	0.61		2.091	5.402
1.969	3.938		1.938	0.579		2.094	5.628
1.971	3.885		1.941	0.557		2.096	5.854
1.974	3.848		1.944	0.551		2.099	6.08
1.977	3.812		1.946	0.544		2.102	6.24
1.979	3.775		1.949	0.537		2.105	6.374
1.982	3.78		1.951	0.521		2.108	6.507
1.985	3.801		1.954	0.496		2.11	6.606
1.987	3.822		1.957	0.471		2.113	6.507
1.99	3.843		1.959	0.446		2.116	6.408
1.992	3.88		1.962	0.432		2.119	6.309
1.995	3.918		1.964	0.423		2.122	6.114
1.998	3.955		1.967	0.414		2.124	5.851
2	3.998		1.97	0.405		2.127	5.588
2.003	4.069		1.972	0.407		2.13	5.327
2.006	4.141		1.975	0.412		2.133	5.156
2.008	4.213		1.977	0.416		2.136	4.985
2.011	4.295		1.98	0.421		2.138	4.814
2.014	4.397		1.983	0.412		2.141	4.83
2.016	4.498		1.985	0.402		2.144	5.064
2.019	4.6		1.988	0.392		2.147	5.299
2.021	4.699		1.99	0.383		2.15	5.534
2.024	4.796		1.993	0.372		2.153	6.137
2.027	4.893		1.996	0.361		2.155	6.783
2.029	4.99		1.998	0.35		2.158	7.428
2.032	5.106		2.001	0.349		2.161	8.124
2.035	5.228		2.003	0.374		2.164	8.919
2.037	5.35		2.006	0.398		2.167	9.713
2.04	5.471		2.009	0.423		2.169	10.508
2.043	5.543		2.011	0.439		2.172	11.211
2.045	5.614		2.014	0.443		2.175	11.887
2.048	5.685		2.016	0.448		2.178	12.562
2.05	5.762		2.019	0.452		2.181	13.207
2.053	5.866		2.022	0.462		2.183	13.734
2.056	5.97		2.024	0.475		2.186	14.26
2.058	6.074		2.027	0.488		2.189	14.787
2.061	6.199		2.029	0.501		2.192	15.738
2.064	6.357		2.032	0.525		2.195	16.925
2.066	6.514		2.034	0.552		2.197	18.111
2.069	6.672		2.037	0.58		2.2	19.358
2.072	6.865		2.04	0.607		2.203	21.299
2.074	7.081		2.042	0.629		2.206	23.24
2.077	7.296		2.045	0.651		2.209	25.181
2.08	7.512		2.047	0.672		2.211	26.734
2.082	7.715		2.05	0.694		2.214	27.925
2.085	7.915		2.053	0.715		2.217	29.116
2.087	8.115		2.055	0.735		2.22	30.307
2.09	8.312		2.058	0.756		2.223	29.972
2.093	8.404		2.06	0.775		2.225	29.562
2.095	8.497		2.063	0.786		2.228	29.153
2.098	8.59		2.066	0.797		2.231	28.375
2.101	8.653		2.068	0.809		2.234	27.021
2.103	8.624		2.071	0.827		2.237	25.666
2.106	8.594		2.073	0.86		2.24	24.312
2.109	8.565		2.076	0.892		2.242	22.544
2.111	8.482		2.079	0.924		2.245	20.689
2.114	8.334		2.081	0.961		2.248	18.833
2.116	8.186		2.084	1.001		2.251	16.945
2.119	8.038		2.086	1.041		2.254	14.965
2.122	7.848		2.089	1.082		2.256	12.985
2.124	7.636		2.092	1.162		2.259	11.004
2.127	7.425		2.094	1.265		2.262	9.399
2.13	7.213		2.097	1.369		2.265	7.953
2.132	6.988		2.099	1.472		2.268	6.508
2.135	6.76		2.102	1.574		2.27	5.16
2.138	6.533		2.105	1.675		2.273	4.425
2.14	6.308		2.107	1.777		2.276	3.69
2.143	6.105		2.11	1.878		2.279	2.955
2.145	5.903		2.112	1.907		2.282	2.475
2.148	5.7		2.115	1.932		2.284	2.184
2.151	5.512		2.118	1.957		2.287	1.893
2.153	5.357		2.12	1.974		2.29	1.604
2.156	5.202		2.123	1.919		2.293	1.47
2.159	5.048		2.125	1.865		2.296	1.336
2.161	4.929		2.128	1.81		2.298	1.202
2.164	4.844		2.131	1.751		2.301	1.091
2.167	4.76		2.133	1.676		2.304	1.009
2.169	4.676		2.136	1.602		2.307	0.926
2.172	4.63		2.138	1.528		2.31	0.844
2.175	4.6		2.141	1.45		2.312	0.802
2.177	4.57		2.144	1.366		2.315	0.767
2.18	4.539		2.146	1.283		2.318	0.731
2.182	4.535		2.149	1.199		2.321	0.694
2.185	4.532		2.151	1.114		2.324	0.653
2.188	4.53		2.154	1.025		2.327	0.611
2.19	4.528		2.157	0.937		2.329	0.57
2.193	4.525		2.159	0.849		2.332	0.542
2.196	4.522		2.162	0.784		2.335	0.519
2.198	4.52		2.164	0.729		2.338	0.495
2.201	4.515		2.167	0.674		2.341	0.474
2.204	4.507		2.17	0.619		2.343	0.463
2.206	4.499		2.172	0.586		2.346	0.452
2.209	4.491		2.175	0.558		2.349	0.441
2.211	4.493		2.177	0.529		2.352	0.423
2.214	4.503		2.18	0.5		2.355	0.401
2.217	4.512		2.183	0.485		2.357	0.379
2.219	4.522		2.185	0.469		2.36	0.359
2.222	4.555		2.188	0.454		2.363	0.361
2.225	4.595		2.19	0.442		2.366	0.363
2.227	4.635		2.193	0.451		2.369	0.365
2.23	4.675		2.196	0.459		2.371	0.359
2.233	4.743		2.198	0.468		2.374	0.346
2.235	4.811		2.201	0.473		2.377	0.333
2.238	4.88		2.203	0.468		2.38	0.32
2.24	4.946		2.206	0.463		2.383	0.317
2.243	5.005		2.209	0.459		2.385	0.316
2.246	5.064		2.211	0.457		2.388	0.314
2.248	5.123		2.214	0.46		2.391	0.311
2.251	5.152		2.216	0.462		2.394	0.307
2.254	5.136		2.219	0.465		2.397	0.303
2.256	5.12		2.222	0.463		2.399	0.299
2.259	5.104		2.224	0.458		2.402	0.296
2.262	5.044		2.227	0.452		2.405	0.294
2.264	4.955		2.229	0.447		2.408	0.292
2.267	4.866		2.232	0.458		2.411	0.288
2.27	4.778		2.235	0.474		2.414	0.274
2.272	4.632		2.237	0.49		2.416	0.261
2.275	4.473		2.24	0.506		2.419	0.248
2.277	4.314		2.242	0.517		2.422	0.237
2.28	4.156		2.245	0.528		2.425	0.226
2.283	4.005		2.248	0.539		2.428	0.215
2.285	3.854		2.25	0.55		2.43	0.204
2.288	3.703		2.253	0.559		2.433	0.191
2.291	3.558		2.255	0.569		2.436	0.179
2.293	3.43		2.258	0.578		2.439	0.166
2.296	3.301		2.261	0.585		2.442	0.154
2.299	3.173		2.263	0.58		2.444	0.144
2.301	3.065		2.266	0.574		2.447	0.134
2.304	2.98		2.268	0.569		2.45	0.124
2.306	2.896		2.271	0.56		2.453	0.11
2.309	2.811		2.274	0.545		2.456	0.095
2.312	2.749		2.276	0.53		2.458	0.081
2.314	2.699		2.279	0.514		2.461	0.066
2.317	2.648		2.281	0.494		2.464	0.051
2.32	2.597		2.284	0.47		2.467	0.035
2.322	2.555		2.287	0.446		2.47	0.02
2.325	2.513		2.289	0.422		2.472	0.012
2.328	2.471		2.292	0.403		2.475	0.004
2.33	2.428		2.294	0.386		2.478	-0.003
2.333	2.371		2.297	0.37		2.481	-0.013
2.335	2.314		2.3	0.353		2.484	-0.031
2.338	2.257		2.302	0.34		2.486	-0.048
2.341	2.207		2.305	0.328		2.489	-0.066
2.343	2.175		2.307	0.316		2.492	-0.068
2.346	2.142		2.31	0.303		2.495	-0.068
2.349	2.11		2.313	0.289		2.498	-0.068
2.351	2.074		2.315	0.275
2.354	2.034		2.318	0.261
2.357	1.994		2.32	0.247
2.359	1.954		2.323	0.238
2.362	1.921		2.326	0.23
2.365	1.89		2.328	0.221
2.367	1.859		2.331	0.211
2.37	1.828		2.333	0.195
2.372	1.815		2.336	0.18
2.375	1.803		2.338	0.165
2.378	1.791		2.341	0.152
2.38	1.776		2.344	0.142
2.383	1.74		2.346	0.132
2.386	1.705		2.349	0.122
2.388	1.669		2.351	0.116
2.391	1.638		2.354	0.113
2.394	1.615		2.357	0.111
2.396	1.593		2.359	0.108
2.399	1.57		2.362	0.103
2.401	1.552		2.364	0.098
2.404	1.537		2.367	0.094
2.407	1.522		2.37	0.089
2.409	1.507		2.372	0.083
2.412	1.493		2.375	0.077
2.415	1.478		2.377	0.072
2.417	1.463		2.38	0.066
2.42	1.448		2.383	0.061
2.423	1.427		2.385	0.055
2.425	1.405		2.388	0.05
2.428	1.383		2.39	0.043
2.43	1.363		2.393	0.024
2.433	1.356		2.396	0.006
2.436	1.348		2.398	-0.012
2.438	1.34		2.401	-0.022
2.441	1.331		2.403	-0.016
2.444	1.32		2.406	-0.01
2.446	1.31		2.409	-0.004
2.449	1.299		2.411	-0.007
2.452	1.297		2.414	-0.018
2.454	1.301		2.416	-0.029
2.457	1.305		2.419	-0.041
2.46	1.308		2.422	-0.048
2.462	1.299		2.424	-0.054
2.465	1.288		2.427	-0.059
2.467	1.276		2.429	-0.064
2.47	1.264		2.432	-0.073
2.473	1.246		2.435	-0.083
2.475	1.228		2.437	-0.093
2.478	1.21		2.44	-0.103
2.481	1.19		2.442	-0.098
2.483	1.167		2.445	-0.092
2.486	1.143		2.448	-0.086
2.489	1.12		2.45	-0.081
2.491	1.106		2.453	-0.092
2.494	1.106		2.455	-0.104
2.496	1.106		2.458	-0.115
2.499	1.106		2.461	-0.126
			2.463	-0.133
			2.466	-0.14
			2.468	-0.147
			2.471	-0.146
			2.474	-0.134
			2.476	-0.121
			2.479	-0.109
			2.481	-0.102
			2.484	-0.101
			2.487	-0.1
			2.489	-0.098
			2.492	-0.104
			2.494	-0.112
			2.497	-0.12
			2.5	-0.128
			2.502	-0.127
			2.505	-0.127
			2.507	-0.127

## Sheet: Figure 1b
Figure 1b

## Sheet: Figure 3e
Figure 3e
	Biological replica 1	Biological replica 2	Biological replica 3	Biological replica 4						Biological replica 1	Biological replica 2	Biological replica 3	Biological replica 4
	Mean fluorescence intensity (MFI)	MFI	MFI	MFI	Average MFI	Standard deviation (SD)	MFI, normalized to wtTSN (%)	SD, error propagated (%)		MFI, normalized to wtTSN (%)	MFI, normalized to wtTSN (%)	MFI, normalized to wtTSN (%)	MFI, normalized to wtTSN (%)		n
wtTSN	46209	52248	46373	53720	49637.5	3387.2	100	9.7		93.1	105.3	93.4	108.2		4
mock	6656	6866			6761	105	13.6	1		13.4	13.8				2
L18W	46932	48399			47665.5	733.5	96	6.7		94.5	97.5				2
K20E		41419	31232	34310	35653.7	4266	71.8	9.9			83.4	62.9	69.1		3
E72A	60409	47427	42035	39402	47318.3	8092.6	95.3	17.6		121.7	95.5	84.7	79.4		4

## Sheet: Figure 4f
Figure 4f
	Biological replica 1	Biological replica 2	Biological replica 3	Biological replica 4						Biological replica 1	Biological replica 2	Biological replica 3	Biological replica 4
	Mean fluorescence intensity (MFI)	MFI	MFI	MFI	Average MFI	Standard deviation (SD)	MFI, normalized to wtTSN (%)	SD, error propagated (%)		MFI, normalized to wtTSN (%)	MFI, normalized to wtTSN (%)	MFI, normalized to wtTSN (%)	MFI, normalized to wtTSN (%)		n
wtTSN	46209	52248	46373	53720	49637.5	3387.2	100	9.7		93.1	105.3	93.4	108.2		4
mock	6656	6866			6761	105	13.6	1		13.4	13.8				2
S82E	36603	46259	42283	42189	41833.5	3437.7	84.3	9		73.7	93.2	85.2	85		4
Q261A		29046	32951	34511	32169.3	2298.5	64.8	6.4			58.5	66.4	69.5		3
R187E	26455	17760	31342	33873	27357.5	6149.3	55.1	12.9		53.3	35.8	63.1	68.2		4
R187E, Q261A	21733	22862	22231	25259	23021.3	1352.5	46.4	4.2		43.8	46.1	44.8	50.9		4
R333E	18460	17211	17837	19651	18289.8	901.5	36.8	3.1		37.2	34.7	35.9	39.6		4
S336Y	46364	32912	44646	49893	43453.8	6373.4	87.5	14.1		93.4	66.3	89.9	100.5		4
R333E, S336Y	16801	13905	21334	23057	18774.3	3622.8	37.8	7.7		33.8	28	43	46.5		4
wtTSN	26153	24814	25663		25543.3	553.2	100	3.1		102.4	97.1	100.5			3
mock	3611	3914	4018		3847.7	172.7	15.1	0.8		14.1	15.3	15.7			3
E307A	11813	11558	11873		11748	136.6	46	1.1		46.2	45.2	46.5			3

## Sheet: SI Figure 1a
time (min)	absorption at 280nm (AU)
0.011	0
0.01267	-1.65117e-06
0.01433	-3.30134e-06
0.016	-4.95251e-06
0.01767	-6.60368e-06
0.01933	-8.25386e-06
0.021	-0.000625905
0.02267	-0.000609556
0.02433	-0.000571206
0.026	-0.000524858
0.02767	-0.000515509
0.02933	-0.000574159
0.031	-0.00068781
0.03267	-0.000800461
0.03433	-0.000874111
0.036	-0.000906763
0.03767	-0.000910414
0.03933	-0.000901064
0.041	-0.000889715
0.04267	-0.000881366
0.04433	-0.000878016
0.046	-0.000878668
0.04767	-0.000884319
0.04933	-0.000894969
0.051	-0.00090762
0.05267	-0.000919271
0.05433	-0.000926921
0.056	-0.000932573
0.05767	-0.000935224
0.05933	-0.000937874
0.061	-0.000936525
0.06267	-0.000930176
0.06433	-0.000918826
0.066	-0.000903478
0.06767	-0.000887129
0.06933	-0.000872779
0.071	-0.00086143
0.07267	-0.000856081
0.07433	-0.000853731
0.076	-0.000856383
0.07767	-0.000862034
0.07933	-0.000870684
0.081	-0.000879335
0.08267	-0.000888986
0.08433	-0.000897637
0.086	-0.000907288
0.08767	-0.000915939
0.08933	-0.000923589
0.091	-0.00093124
0.09267	-0.000937891
0.09433	-0.000945542
0.096	-0.000953193
0.09767	-0.000959844
0.09933	-0.000966494
0.101	-0.000971145
0.10267	-0.000976796
0.10433	-0.000980447
0.106	-0.000985098
0.10767	-0.000988749
0.10933	-0.000993399
0.111	-0.00099705
0.11267	-0.001
0.11433	-0.00101
0.116	-0.00101
0.11767	-0.00101
0.11933	-0.00101
0.121	-0.00101
0.12267	-0.00102
0.12433	-0.00102
0.126	-0.00103
0.12767	-0.00103
0.12933	-0.00103
0.131	-0.00103
0.13267	-0.00104
0.13433	-0.00104
0.136	-0.00104
0.13767	-0.00105
0.13933	-0.00105
0.141	-0.00105
0.14267	-0.00106
0.14433	-0.00106
0.146	-0.00106
0.14767	-0.00107
0.14933	-0.00107
0.151	-0.00107
0.15267	-0.00108
0.15433	-0.00108
0.156	-0.00109
0.15767	-0.0011
0.15933	-0.0011
0.161	-0.00111
0.16267	-0.00111
0.16433	-0.00112
0.166	-0.00112
0.16767	-0.00113
0.16933	-0.00113
0.171	-0.00114
0.17267	-0.00115
0.17433	-0.00115
0.176	-0.00116
0.17767	-0.00116
0.17933	-0.00117
0.181	-0.00117
0.18267	-0.00118
0.18433	-0.00118
0.186	-0.00118
0.18767	-0.00119
0.18933	-0.00119
0.191	-0.0012
0.19267	-0.0012
0.19433	-0.00121
0.196	-0.00121
0.19767	-0.00121
0.19933	-0.00122
0.201	-0.00122
0.20267	-0.00123
0.20433	-0.00123
0.206	-0.00124
0.20767	-0.00124
0.20933	-0.00125
0.211	-0.00125
0.21267	-0.00125
0.21433	-0.00126
0.216	-0.00126
0.21767	-0.00126
0.21933	-0.00127
0.221	-0.00127
0.22267	-0.00127
0.22433	-0.00128
0.226	-0.00128
0.22767	-0.00128
0.22933	-0.00129
0.231	-0.00129
0.23267	-0.00129
0.23433	-0.00129
0.236	-0.0013
0.23767	-0.0013
0.23933	-0.0013
0.241	-0.0013
0.24267	-0.00131
0.24433	-0.00132
0.246	-0.00132
0.24767	-0.00132
0.24933	-0.00132
0.251	-0.00133
0.25267	-0.00133
0.25433	-0.00133
0.256	-0.00133
0.25767	-0.00133
0.25933	-0.00134
0.261	-0.00134
0.26267	-0.00134
0.26433	-0.00134
0.266	-0.00135
0.26767	-0.00135
0.26933	-0.00135
0.271	-0.00135
0.27267	-0.00136
0.27433	-0.00136
0.276	-0.00136
0.27767	-0.00136
0.27933	-0.00136
0.281	-0.00136
0.28267	-0.00136
0.28433	-0.00136
0.286	-0.00136
0.28767	-0.00137
0.28933	-0.00137
0.291	-0.00137
0.29267	-0.00137
0.29433	-0.00137
0.296	-0.00137
0.29767	-0.00137
0.29933	-0.00137
0.301	-0.00137
0.30267	-0.00137
0.30433	-0.00137
0.306	-0.00137
0.30767	-0.00137
0.30933	-0.00136
0.311	-0.00136
0.31267	-0.00136
0.31433	-0.00137
0.316	-0.00137
0.31767	-0.00137
0.31933	-0.00137
0.321	-0.00137
0.32267	-0.00137
0.32433	-0.00137
0.326	-0.00137
0.32767	-0.00136
0.32933	-0.00136
0.331	-0.00136
0.33267	-0.00135
0.33433	-0.00135
0.336	-0.00135
0.33767	-0.00135
0.33933	-0.00135
0.341	-0.00135
0.34267	-0.00135
0.34433	-0.00135
0.346	-0.00135
0.34767	-0.00135
0.34933	-0.00135
0.351	-0.00134
0.35267	-0.00135
0.35433	-0.00135
0.356	-0.00135
0.35767	-0.00135
0.35933	-0.00135
0.361	-0.00135
0.36267	-0.00135
0.36433	-0.00135
0.366	-0.00135
0.36767	-0.00135
0.36933	-0.00135
0.371	-0.00136
0.37267	-0.00136
0.37433	-0.00137
0.376	-0.00137
0.37767	-0.00138
0.37933	-0.00138
0.381	-0.00139
0.38267	-0.0014
0.38433	-0.00141
0.386	-0.00142
0.38767	-0.00143
0.38933	-0.00143
0.391	-0.00144
0.39267	-0.00145
0.39433	-0.00146
0.396	-0.00147
0.39767	-0.00148
0.39933	-0.0015
0.401	-0.00151
0.40267	-0.00151
0.40433	-0.00152
0.406	-0.00153
0.40767	-0.00154
0.40933	-0.00155
0.411	-0.00156
0.41267	-0.00157
0.41433	-0.00158
0.416	-0.00158
0.41767	-0.00159
0.41933	-0.00159
0.421	-0.0016
0.42267	-0.00161
0.42433	-0.00161
0.426	-0.00162
0.42767	-0.00162
0.42933	-0.00162
0.431	-0.00163
0.43267	-0.00163
0.43433	-0.00163
0.436	-0.00164
0.43767	-0.00164
0.43933	-0.00164
0.441	-0.00164
0.44267	-0.00165
0.44433	-0.00165
0.446	-0.00165
0.44767	-0.00165
0.44933	-0.00165
0.451	-0.00165
0.45267	-0.00165
0.45433	-0.00165
0.456	-0.00165
0.45767	-0.00165
0.45933	-0.00165
0.461	-0.00165
0.46267	-0.00165
0.46433	-0.00165
0.466	-0.00165
0.46767	-0.00165
0.46933	-0.00165
0.471	-0.00166
0.47267	-0.00166
0.47433	-0.00166
0.476	-0.00166
0.47767	-0.00166
0.47933	-0.00166
0.481	-0.00166
0.48267	-0.00166
0.48433	-0.00166
0.486	-0.00166
0.48767	-0.00166
0.48933	-0.00166
0.491	-0.00166
0.49267	-0.00166
0.49433	-0.00166
0.496	-0.00166
0.49767	-0.00167
0.49933	-0.00167
0.501	-0.00167
0.50267	-0.00167
0.50433	-0.00167
0.506	-0.00167
0.50767	-0.00167
0.50933	-0.00168
0.511	-0.00168
0.51267	-0.00167
0.51433	-0.00167
0.516	-0.00167
0.51767	-0.00167
0.51933	-0.00167
0.521	-0.00167
0.52267	-0.00167
0.52433	-0.00167
0.526	-0.00167
0.52767	-0.00167
0.52933	-0.00167
0.531	-0.00166
0.53267	-0.00165
0.53433	-0.00164
0.536	-0.00162
0.53767	-0.0016
0.53933	-0.00158
0.541	-0.00155
0.54267	-0.00153
0.54433	-0.00151
0.546	-0.00149
0.54767	-0.00147
0.54933	-0.00146
0.551	-0.00145
0.55267	-0.00144
0.55433	-0.00144
0.556	-0.00143
0.55767	-0.00142
0.55933	-0.00141
0.561	-0.0014
0.56267	-0.00139
0.56433	-0.00138
0.566	-0.00137
0.56767	-0.00135
0.56933	-0.0013
0.571	-0.00117
0.57267	-0.000904332
0.57433	-0.000584983
0.576	-0.000345634
0.57767	-0.000246285
0.57933	-0.000242935
0.581	-0.000244586
0.58267	-0.000264238
0.58433	-0.000298888
0.586	-0.000338539
0.58767	-0.00036519
0.58933	-0.00037284
0.591	-0.000366491
0.59267	-0.000352143
0.59433	-0.000335793
0.596	-0.000320444
0.59767	-0.000306095
0.59933	-0.000292745
0.601	-0.000279396
0.60267	-0.000266048
0.60433	-0.000253698
0.606	-0.000242349
0.60767	-0.000231
0.60933	-0.00021865
0.611	-0.000207301
0.61267	-0.000195953
0.61433	-0.000184603
0.616	-0.000174254
0.61767	-0.000163905
0.61933	-0.000154555
0.621	-0.000145206
0.62267	-0.000135858
0.62433	-0.000127508
0.626	-0.000118159
0.62767	-0.00010781
0.62933	-9.74603e-05
0.631	-8.81115e-05
0.63267	-7.87626e-05
0.63433	-7.04128e-05
0.636	-6.2064e-05
0.63767	-5.57151e-05
0.63933	-5.03653e-05
0.641	-4.60165e-05
0.64267	-4.16676e-05
0.64433	-3.63178e-05
0.646	-2.9969e-05
0.64767	-2.46202e-05
0.64933	-2.02703e-05
0.651	-1.59215e-05
0.65267	-1.25727e-05
0.65433	-9.22284e-06
0.656	-5.87401e-06
0.65767	-2.52518e-06
0.65933	-1.75356e-07
0.661	6.02201e-06
0.66267	1.13768e-05
0.66433	1.57307e-05
0.666	2.10855e-05
0.66767	2.54403e-05
0.66933	3.07943e-05
0.671	3.6149e-05
0.67267	4.25038e-05
0.67433	4.78578e-05
0.676	5.32125e-05
0.67767	5.65673e-05
0.67933	5.79213e-05
0.681	5.9276e-05
0.68267	6.06308e-05
0.68433	6.29848e-05
0.686	6.63395e-05
0.68767	6.76943e-05
0.68933	7.00483e-05
0.691	7.2403e-05
0.69267	7.47578e-05
0.69433	7.81118e-05
0.696	8.04665e-05
0.69767	8.28213e-05
0.69933	8.41753e-05
0.701	8.653e-05
0.70267	8.68848e-05
0.70433	8.62388e-05
0.706	8.55936e-05
0.70767	8.69483e-05
0.70933	9.03023e-05
0.711	9.26571e-05
0.71267	9.30118e-05
0.71433	9.33658e-05
0.716	9.17206e-05
0.71767	9.10753e-05
0.71933	9.04293e-05
0.721	9.17841e-05
0.72267	9.31388e-05
0.72433	9.44928e-05
0.726	9.48476e-05
0.72767	9.52023e-05
0.72933	9.65563e-05
0.731	9.69111e-05
0.73267	9.72658e-05
0.73433	9.66198e-05
0.736	9.69746e-05
0.73767	9.53294e-05
0.73933	9.46833e-05
0.741	9.30381e-05
0.74267	9.23929e-05
0.74433	9.27468e-05
0.746	9.31016e-05
0.74767	9.34564e-05
0.74933	9.38103e-05
0.751	9.31651e-05
0.75267	9.35199e-05
0.75433	9.28738e-05
0.756	9.32286e-05
0.75767	9.15834e-05
0.75933	8.99373e-05
0.761	8.82921e-05
0.76267	8.86469e-05
0.76433	8.90008e-05
0.766	9.03556e-05
0.76767	9.07104e-05
0.76933	9.10643e-05
0.771	9.04191e-05
0.77267	8.97739e-05
0.77433	8.71278e-05
0.776	8.54826e-05
0.77767	8.38374e-05
0.77933	8.31913e-05
0.781	8.25461e-05
0.78267	8.19009e-05
0.78433	8.02549e-05
0.786	7.86096e-05
0.78767	7.59644e-05
0.78933	7.33184e-05
0.791	7.26731e-05
0.79267	7.40279e-05
0.79433	7.43819e-05
0.796	7.57366e-05
0.79767	7.60914e-05
0.79933	7.64454e-05
0.801	7.68001e-05
0.80267	7.61549e-05
0.80433	7.55089e-05
0.806	7.28636e-05
0.80767	7.12184e-05
0.80933	6.95724e-05
0.811	6.89271e-05
0.81267	6.92819e-05
0.81433	6.86359e-05
0.816	6.79906e-05
0.81767	6.73454e-05
0.81933	6.56994e-05
0.821	6.30542e-05
0.82267	6.14089e-05
0.82433	6.07629e-05
0.826	6.01177e-05
0.82767	5.94724e-05
0.82933	5.98264e-05
0.831	5.91812e-05
0.83267	5.85359e-05
0.83433	5.78899e-05
0.836	5.62447e-05
0.83767	5.55994e-05
0.83933	5.49534e-05
0.841	5.53082e-05
0.84267	5.56629e-05
0.84433	5.60169e-05
0.846	5.43717e-05
0.84767	5.17264e-05
0.84933	5.00804e-05
0.851	4.74352e-05
0.85267	4.679e-05
0.85433	4.51439e-05
0.856	4.54987e-05
0.85767	4.38535e-05
0.85933	4.32074e-05
0.861	4.35622e-05
0.86267	4.2917e-05
0.86433	4.22709e-05
0.866	4.06257e-05
0.86767	3.99805e-05
0.86933	3.83344e-05
0.871	3.66892e-05
0.87267	3.3044e-05
0.87433	3.13979e-05
0.876	2.87527e-05
0.87767	2.81075e-05
0.87933	2.84614e-05
0.881	2.88162e-05
0.88267	2.9171e-05
0.88433	2.65249e-05
0.886	2.48797e-05
0.88767	2.22345e-05
0.88933	1.95884e-05
0.891	1.69432e-05
0.89267	1.3298e-05
0.89433	1.26519e-05
0.896	1.30067e-05
0.89767	1.33615e-05
0.89933	1.37155e-05
0.901	1.30702e-05
0.90267	1.1425e-05
0.90433	1.0779e-05
0.906	9.13373e-06
0.90767	7.4885e-06
0.90933	6.84246e-06
0.911	6.19723e-06
0.91267	5.552e-06
0.91433	3.90596e-06
0.916	3.26074e-06
0.91767	2.61551e-06
0.91933	1.96947e-06
0.921	1.32424e-06
0.92267	-3.20987e-07
0.92433	-2.96703e-06
0.926	-5.61226e-06
0.92767	-7.25748e-06
0.92933	-8.90352e-06
0.931	-8.54875e-06
0.93267	-8.19398e-06
0.93433	-7.84002e-06
0.936	-8.48525e-06
0.93767	-9.13047e-06
0.93933	-1.07765e-05
0.941	-1.24217e-05
0.94267	-1.2067e-05
0.94433	-1.1713e-05
0.946	-1.13582e-05
0.94767	-1.20035e-05
0.94933	-1.16495e-05
0.951	-1.12947e-05
0.95267	-9.93996e-06
0.95433	-9.586e-06
0.956	-1.02312e-05
0.95767	-1.08765e-05
0.95933	-1.05225e-05
0.961	-1.01677e-05
0.96267	-9.81295e-06
0.96433	-1.0459e-05
0.966	-1.11042e-05
0.96767	-1.17494e-05
0.96933	-1.23955e-05
0.971	-1.20407e-05
0.97267	-1.36859e-05
0.97433	-1.4332e-05
0.976	-1.49772e-05
0.97767	-1.46224e-05
0.97933	-1.42685e-05
0.981	-1.29137e-05
0.98267	-1.35589e-05
0.98433	-1.4205e-05
0.986	-1.48502e-05
0.98767	-1.64954e-05
0.98933	-1.71415e-05
0.991	-1.77867e-05
0.99267	-1.84319e-05
0.99433	-1.8078e-05
0.996	-1.67232e-05
0.99767	-1.53684e-05
0.99933	-1.40145e-05
1.001	-1.36597e-05
1.00267	-1.33049e-05
1.00433	-1.2951e-05
1.006	-1.25962e-05
1.00767	-1.22414e-05
1.00933	-1.18875e-05
1.011	-1.15327e-05
1.01267	-1.11779e-05
1.01433	-8.82395e-06
1.016	-4.46918e-06
1.01767	9.11743e-07
1.01933	5.42371e-06
1.021	8.93659e-06
1.02267	9.44946e-06
1.02433	8.96143e-06
1.026	8.47431e-06
1.02767	7.98718e-06
1.02933	6.49915e-06
1.031	4.01203e-06
1.03267	-1.47509e-06
1.03433	-8.96313e-06
1.036	-1.64503e-05
1.03767	-2.29374e-05
1.03933	-3.04254e-05
1.041	-3.79125e-05
1.04267	-4.73997e-05
1.04433	-5.68877e-05
1.046	-6.53748e-05
1.04767	-7.28619e-05
1.04933	-8.035e-05
1.051	-8.78371e-05
1.05267	-9.63242e-05
1.05433	-0.000105812
1.056	-0.000113299
1.05767	-0.000120786
1.05933	-0.000126275
1.061	-0.000132762
1.06267	-0.000139249
1.06433	-0.000145737
1.066	-0.000152224
1.06767	-0.000158711
1.06933	-0.000165199
1.071	-0.000171686
1.07267	-0.000178173
1.07433	-0.000183661
1.076	-0.000190148
1.07767	-0.000196636
1.07933	-0.000204124
1.081	-0.000212611
1.08267	-0.000221098
1.08433	-0.000229586
1.086	-0.000237073
1.08767	-0.00024556
1.08933	-0.000254048
1.091	-0.000261535
1.09267	-0.000270022
1.09433	-0.00027751
1.096	-0.000283998
1.09767	-0.000291485
1.09933	-0.000299973
1.101	-0.00031046
1.10267	-0.000320947
1.10433	-0.000331435
1.106	-0.000340922
1.10767	-0.000350409
1.10933	-0.000359897
1.111	-0.000371384
1.11267	-0.000382872
1.11433	-0.00039536
1.116	-0.000406847
1.11767	-0.000416334
1.11933	-0.000426822
1.121	-0.000437309
1.12267	-0.000449796
1.12433	-0.000461284
1.126	-0.000472771
1.12767	-0.000485258
1.12933	-0.000498746
1.131	-0.000513234
1.13267	-0.000527721
1.13433	-0.000542209
1.136	-0.000555696
1.13767	-0.000570183
1.13933	-0.000583671
1.141	-0.000596158
1.14267	-0.000608645
1.14433	-0.000619133
1.146	-0.00063062
1.14767	-0.000642108
1.14933	-0.000653596
1.151	-0.000666083
1.15267	-0.00067857
1.15433	-0.000690058
1.156	-0.000701545
1.15767	-0.000712032
1.15933	-0.00072352
1.161	-0.000735007
1.16267	-0.000746494
1.16433	-0.000758982
1.166	-0.00077247
1.16767	-0.000785957
1.16933	-0.000799445
1.171	-0.000812932
1.17267	-0.000825419
1.17433	-0.000839907
1.176	-0.000855394
1.17767	-0.000871881
1.17933	-0.000889369
1.181	-0.000905856
1.18267	-0.000922343
1.18433	-0.000939832
1.186	-0.000956319
1.18767	-0.000972806
1.18933	-0.000989294
1.191	-0.00101
1.19267	-0.00102
1.19433	-0.00104
1.196	-0.00106
1.19767	-0.00107
1.19933	-0.00109
1.201	-0.0011
1.20267	-0.00112
1.20433	-0.00113
1.206	-0.00115
1.20767	-0.00116
1.20933	-0.00118
1.211	-0.00119
1.21267	-0.00121
1.21433	-0.00122
1.216	-0.00124
1.21767	-0.00125
1.21933	-0.00127
1.221	-0.00128
1.22267	-0.00129
1.22433	-0.00131
1.226	-0.00132
1.22767	-0.00133
1.22933	-0.00134
1.231	-0.00136
1.23267	-0.00137
1.23433	-0.00138
1.236	-0.0014
1.23767	-0.00141
1.23933	-0.00142
1.241	-0.00143
1.24267	-0.00144
1.24433	-0.00146
1.246	-0.00147
1.24767	-0.00149
1.24933	-0.0015
1.251	-0.00151
1.25267	-0.00152
1.25433	-0.00154
1.256	-0.00155
1.25767	-0.00157
1.25933	-0.00158
1.261	-0.00159
1.26267	-0.0016
1.26433	-0.00162
1.266	-0.00163
1.26767	-0.00164
1.26933	-0.00166
1.271	-0.00167
1.27267	-0.00169
1.27433	-0.0017
1.276	-0.00171
1.27767	-0.00173
1.27933	-0.00174
1.281	-0.00176
1.28267	-0.00177
1.28433	-0.00179
1.286	-0.0018
1.28767	-0.00182
1.28933	-0.00183
1.291	-0.00185
1.29267	-0.00187
1.29433	-0.00188
1.296	-0.0019
1.29767	-0.00192
1.29933	-0.00194
1.301	-0.00195
1.30267	-0.00197
1.30433	-0.00199
1.306	-0.00201
1.30767	-0.00203
1.30933	-0.00205
1.311	-0.00207
1.31267	-0.00209
1.31433	-0.00211
1.316	-0.00213
1.31767	-0.00216
1.31933	-0.00218
1.321	-0.0022
1.32267	-0.00222
1.32433	-0.00225
1.326	-0.00227
1.32767	-0.0023
1.32933	-0.00233
1.331	-0.00235
1.33267	-0.00238
1.33433	-0.00241
1.336	-0.00244
1.33767	-0.00248
1.33933	-0.00251
1.341	-0.00255
1.34267	-0.00259
1.34433	-0.00263
1.346	-0.00267
1.34767	-0.00271
1.34933	-0.00276
1.351	-0.00282
1.35267	-0.00288
1.35433	-0.00294
1.356	-0.00301
1.35767	-0.00308
1.35933	-0.00316
1.361	-0.00324
1.36267	-0.00332
1.36433	-0.0034
1.366	-0.00348
1.36767	-0.00356
1.36933	-0.00364
1.371	-0.00373
1.37267	-0.00383
1.37433	-0.00393
1.376	-0.00403
1.37767	-0.00413
1.37933	-0.00423
1.381	-0.00433
1.38267	-0.00441
1.38433	-0.00449
1.386	-0.00455
1.38767	-0.00459
1.38933	-0.00461
1.391	-0.00461
1.39267	-0.00457
1.39433	-0.00448
1.396	-0.00434
1.39767	-0.00415
1.39933	-0.00393
1.401	-0.00369
1.40267	-0.00345
1.40433	-0.00324
1.406	-0.00307
1.40767	-0.00294
1.40933	-0.00285
1.411	-0.00279
1.41267	-0.00274
1.41433	-0.00269
1.416	-0.00262
1.41767	-0.00252
1.41933	-0.00238
1.421	-0.0022
1.42267	-0.00199
1.42433	-0.00176
1.426	-0.0015
1.42767	-0.00123
1.42933	-0.000947483
1.431	-0.00064897
1.43267	-0.000329457
1.43433	1.60545e-05
1.436	0.000388567
1.43767	0.00078008
1.43933	0.00118
1.441	0.00156
1.44267	0.00192
1.44433	0.00225
1.446	0.00255
1.44767	0.00283
1.44933	0.00308
1.451	0.0033
1.45267	0.0035
1.45433	0.00367
1.456	0.00382
1.45767	0.00394
1.45933	0.00405
1.461	0.00415
1.46267	0.00424
1.46433	0.00432
1.466	0.00439
1.46767	0.00443
1.46933	0.00443
1.471	0.00438
1.47267	0.00425
1.47433	0.00407
1.476	0.00385
1.47767	0.0036
1.47933	0.00335
1.481	0.0031
1.48267	0.00286
1.48433	0.00262
1.486	0.00239
1.48767	0.00215
1.48933	0.00191
1.491	0.00166
1.49267	0.00141
1.49433	0.00114
1.496	0.00086502
1.49767	0.000581533
1.49933	0.000291045
1.501	-5.44223e-06
1.50267	-0.000304929
1.50433	-0.000606417
1.506	-0.000904905
1.50767	-0.0012
1.50933	-0.00148
1.511	-0.00175
1.51267	-0.00199
1.51433	-0.00221
1.516	-0.00241
1.51767	-0.00256
1.51933	-0.00268
1.521	-0.00276
1.52267	-0.00279
1.52433	-0.00278
1.526	-0.00271
1.52767	-0.0026
1.52933	-0.00243
1.531	-0.0022
1.53267	-0.00191
1.53433	-0.00154
1.536	-0.00111
1.53767	-0.000630165
1.53933	-0.000152653
1.541	0.00027786
1.54267	0.000622372
1.54433	0.000864884
1.546	0.00101
1.54767	0.00107
1.54933	0.00108
1.551	0.00106
1.55267	0.00103
1.55433	0.00099496
1.556	0.000963473
1.55767	0.000937986
1.55933	0.000920498
1.561	0.00091201
1.56267	0.000910523
1.56433	0.000914035
1.566	0.000920548
1.56767	0.000929061
1.56933	0.000937573
1.571	0.000946086
1.57267	0.000955599
1.57433	0.000963111
1.576	0.000969624
1.57767	0.000973136
1.57933	0.000975648
1.581	0.000976161
1.58267	0.000974674
1.58433	0.000971186
1.586	0.000963699
1.58767	0.000954212
1.58933	0.000940724
1.591	0.000926237
1.59267	0.00091075
1.59433	0.000894262
1.596	0.000876774
1.59767	0.000859287
1.59933	0.000841799
1.601	0.000823312
1.60267	0.000803825
1.60433	0.000783337
1.606	0.00076385
1.60767	0.000745363
1.60933	0.000726875
1.611	0.000710388
1.61267	0.0006939
1.61433	0.000677412
1.616	0.000660925
1.61767	0.000643438
1.61933	0.00062695
1.621	0.000610463
1.62267	0.000596976
1.62433	0.000584488
1.626	0.000574001
1.62767	0.000563514
1.62933	0.000553026
1.631	0.000541539
1.63267	0.000530051
1.63433	0.000517563
1.636	0.000505076
1.63767	0.000491589
1.63933	0.000478101
1.641	0.000464614
1.64267	0.000452127
1.64433	0.000439639
1.646	0.000427152
1.64767	0.000415665
1.64933	0.000405177
1.651	0.000393689
1.65267	0.000383202
1.65433	0.000372714
1.656	0.000363227
1.65767	0.00035474
1.65933	0.000347252
1.661	0.000339765
1.66267	0.000334278
1.66433	0.00032979
1.666	0.000325303
1.66767	0.000321815
1.66933	0.000320327
1.671	0.00031984
1.67267	0.000323353
1.67433	0.000327865
1.676	0.000334378
1.67767	0.000341891
1.67933	0.000351403
1.681	0.000361916
1.68267	0.000375429
1.68433	0.000389941
1.686	0.000406453
1.68767	0.000422966
1.68933	0.000440478
1.691	0.000458991
1.69267	0.000476504
1.69433	0.000494016
1.696	0.000512529
1.69767	0.000532042
1.69933	0.000550554
1.701	0.000569067
1.70267	0.000585579
1.70433	0.000601091
1.706	0.000615604
1.70767	0.000628117
1.70933	0.000639629
1.711	0.000650142
1.71267	0.000658655
1.71433	0.000665167
1.716	0.00066668
1.71767	0.000664193
1.71933	0.000655705
1.721	0.000641217
1.72267	0.00062173
1.72433	0.000595242
1.726	0.000564755
1.72767	0.000528268
1.72933	0.00048778
1.731	0.000442293
1.73267	0.000390806
1.73433	0.000334318
1.736	0.000274831
1.73767	0.000213344
1.73933	0.000153855
1.741	9.83684e-05
1.74267	4.88812e-05
1.74433	6.3932e-06
1.746	-2.70939e-05
1.74767	-5.2581e-05
1.74933	-6.80691e-05
1.751	-7.55562e-05
1.75267	-7.80433e-05
1.75433	-7.65314e-05
1.756	-7.40185e-05
1.75767	-7.05056e-05
1.75933	-6.69936e-05
1.761	-5.94808e-05
1.76267	-5.29679e-05
1.76433	-4.54559e-05
1.766	-3.9943e-05
1.76767	-3.64302e-05
1.76933	-3.29182e-05
1.771	-3.04053e-05
1.77267	-2.68924e-05
1.77433	-2.33805e-05
1.776	-2.08676e-05
1.77767	-1.73547e-05
1.77933	-1.38428e-05
1.781	-1.03299e-05
1.78267	-6.817e-06
1.78433	-3.30503e-06
1.786	-7.92155e-07
1.78767	1.72072e-06
1.78933	5.23269e-06
1.791	8.74557e-06
1.79267	1.22584e-05
1.79433	1.47704e-05
1.796	1.72833e-05
1.79767	1.87962e-05
1.79933	1.83081e-05
1.801	1.8821e-05
1.80267	1.93339e-05
1.80433	2.08459e-05
1.806	2.23587e-05
1.80767	2.18716e-05
1.80933	2.13836e-05
1.811	2.08964e-05
1.81267	2.14093e-05
1.81433	2.19213e-05
1.816	2.14342e-05
1.81767	1.9947e-05
1.81933	2.0459e-05
1.821	2.09719e-05
1.82267	2.14848e-05
1.82433	2.29967e-05
1.826	2.25096e-05
1.82767	2.30225e-05
1.82933	2.35345e-05
1.831	2.50473e-05
1.83267	2.65602e-05
1.83433	2.90722e-05
1.836	3.15851e-05
1.83767	3.50979e-05
1.83933	3.86099e-05
1.841	4.41228e-05
1.84267	5.06356e-05
1.84433	5.71476e-05
1.846	6.26605e-05
1.84767	6.81734e-05
1.84933	7.26853e-05
1.851	7.71982e-05
1.85267	8.07111e-05
1.85433	8.42231e-05
1.856	8.77359e-05
1.85767	9.12488e-05
1.85933	9.37608e-05
1.861	9.62737e-05
1.86267	9.67865e-05
1.86433	9.52985e-05
1.866	9.28114e-05
1.86767	9.13243e-05
1.86933	8.98362e-05
1.871	8.73491e-05
1.87267	8.4862e-05
1.87433	8.13739e-05
1.876	7.68868e-05
1.87767	7.33997e-05
1.87933	6.89117e-05
1.881	6.54245e-05
1.88267	6.19374e-05
1.88433	5.84494e-05
1.886	5.39623e-05
1.88767	4.94751e-05
1.88933	4.69871e-05
1.891	4.45e-05
1.89267	4.20129e-05
1.89433	3.95248e-05
1.896	3.70377e-05
1.89767	3.55506e-05
1.89933	3.40625e-05
1.901	3.25754e-05
1.90267	3.00883e-05
1.90433	2.76003e-05
1.906	2.61131e-05
1.90767	2.4626e-05
1.90933	2.3138e-05
1.911	2.06509e-05
1.91267	1.71637e-05
1.91433	1.46757e-05
1.916	1.31886e-05
1.91767	1.17015e-05
1.91933	1.22134e-05
1.921	1.17263e-05
1.92267	1.12392e-05
1.92433	9.75115e-06
1.926	7.26402e-06
1.92767	4.7769e-06
1.92933	4.28887e-06
1.931	4.80174e-06
1.93267	5.31462e-06
1.93433	4.82659e-06
1.936	3.33946e-06
1.93767	1.85234e-06
1.93933	3.64309e-07
1.941	-2.8495e-07
1.94267	-4.15152e-07
1.94433	-5.45875e-07
1.946	3.23923e-07
1.94767	1.93722e-07
1.94933	-9.37002e-07
1.951	-2.0672e-06
1.95267	-4.1974e-06
1.95433	-6.32813e-06
1.956	-7.45833e-06
1.95767	-8.58853e-06
1.95933	-8.71925e-06
1.961	-7.84946e-06
1.96267	-7.97966e-06
1.96433	-7.11038e-06
1.966	-6.24058e-06
1.96767	-5.37078e-06
1.96933	-4.50151e-06
1.971	-4.63171e-06
1.97267	-3.76191e-06
1.97433	-3.89263e-06
1.976	-3.02284e-06
1.97767	-3.15304e-06
1.97933	-2.28376e-06
1.981	-4.13962e-07
1.98267	1.45584e-06
1.98433	3.32511e-06
1.986	6.19491e-06
1.98767	8.06471e-06
1.98933	8.93399e-06
1.991	1.08038e-05
1.99267	1.46736e-05
1.99433	1.85429e-05
1.996	2.14127e-05
1.99767	2.42825e-05
1.99933	2.71517e-05
2.001	3.20215e-05
2.00267	3.58913e-05
2.00433	4.07606e-05
2.006	4.46304e-05
2.00767	5.05002e-05
2.00933	5.63695e-05
2.011	6.32393e-05
2.01267	7.01091e-05
2.01433	7.69784e-05
2.016	8.38482e-05
2.01767	8.9718e-05
2.01933	9.55872e-05
2.021	0.000101457
2.02267	0.000105327
2.02433	0.000108196
2.026	0.000112066
2.02767	0.000113936
2.02933	0.000116805
2.031	0.000118675
2.03267	0.000120545
2.03433	0.000122414
2.036	0.000125284
2.03767	0.000128153
2.03933	0.000131023
2.041	0.000132893
2.04267	0.000133762
2.04433	0.000135632
2.046	0.000138501
2.04767	0.000140371
2.04933	0.00014324
2.051	0.00014611
2.05267	0.00015098
2.05433	0.000155849
2.056	0.000160719
2.05767	0.000165589
2.05933	0.000169458
2.061	0.000173328
2.06267	0.000177198
2.06433	0.000182067
2.066	0.000185937
2.06767	0.000190807
2.06933	0.000195676
2.071	0.000201546
2.07267	0.000208416
2.07433	0.000214285
2.076	0.000221155
2.07767	0.000228024
2.07933	0.000234894
2.081	0.000242764
2.08267	0.000249633
2.08433	0.000256503
2.086	0.000261372
2.08767	0.000267242
2.08933	0.000273111
2.091	0.000278981
2.09267	0.000283851
2.09433	0.00028872
2.096	0.00029259
2.09767	0.00029646
2.09933	0.000301329
2.101	0.000305199
2.10267	0.000311069
2.10433	0.000315938
2.106	0.000321808
2.10767	0.000328677
2.10933	0.000335547
2.111	0.000341417
2.11267	0.000347287
2.11433	0.000352156
2.116	0.000355026
2.11767	0.000356895
2.11933	0.000358765
2.121	0.000361634
2.12267	0.000364504
2.12433	0.000369374
2.126	0.000374243
2.12767	0.000378113
2.12933	0.000382982
2.131	0.000386852
2.13267	0.000389722
2.13433	0.000391591
2.136	0.000393461
2.13767	0.000396331
2.13933	0.0003992
2.141	0.00040307
2.14267	0.00040594
2.14433	0.000409809
2.146	0.000412679
2.14767	0.000415549
2.14933	0.000417418
2.151	0.000420288
2.15267	0.000423158
2.15433	0.000428027
2.156	0.000431897
2.15767	0.000434766
2.15933	0.000438636
2.161	0.000440505
2.16267	0.000442375
2.16433	0.000443245
2.166	0.000445114
2.16767	0.000446984
2.16933	0.000449853
2.171	0.000452723
2.17267	0.000455593
2.17433	0.000457462
2.176	0.000460332
2.17767	0.000463202
2.17933	0.000466071
2.181	0.000468941
2.18267	0.000471811
2.18433	0.00047568
2.186	0.00047855
2.18767	0.00048142
2.18933	0.000483289
2.191	0.000486159
2.19267	0.000488029
2.19433	0.000491898
2.196	0.000494768
2.19767	0.000497637
2.19933	0.000500507
2.201	0.000503376
2.20267	0.000506246
2.20433	0.000510116
2.206	0.000511985
2.20767	0.000514855
2.20933	0.000515724
2.211	0.000518594
2.21267	0.000522464
2.21433	0.000525333
2.216	0.000528203
2.21767	0.000529073
2.21933	0.000530942
2.221	0.000531812
2.22267	0.000533682
2.22433	0.000535551
2.226	0.000537421
2.22767	0.000539291
2.22933	0.00054216
2.231	0.00054503
2.23267	0.000547899
2.23433	0.000550769
2.236	0.000553639
2.23767	0.000556508
2.23933	0.000557378
2.241	0.000558247
2.24267	0.000558117
2.24433	0.000558987
2.246	0.000558856
2.24767	0.000559726
2.24933	0.000561595
2.251	0.000563465
2.25267	0.000568334
2.25433	0.000573204
2.256	0.000577074
2.25767	0.000578944
2.25933	0.000580813
2.261	0.000580683
2.26267	0.000580553
2.26433	0.000579422
2.266	0.000580292
2.26767	0.000581162
2.26933	0.000584031
2.271	0.000586901
2.27267	0.000588771
2.27433	0.00059164
2.276	0.00059151
2.27767	0.000591379
2.27933	0.000590249
2.281	0.000589118
2.28267	0.000589988
2.28433	0.000589858
2.286	0.000590727
2.28767	0.000591597
2.28933	0.000593466
2.291	0.000594336
2.29267	0.000595206
2.29433	0.000595075
2.296	0.000593945
2.29767	0.000590815
2.29933	0.000588684
2.301	0.000585554
2.30267	0.000584424
2.30433	0.000583293
2.306	0.000582163
2.30767	0.000582033
2.30933	0.000581902
2.311	0.000580772
2.31267	0.000578641
2.31433	0.000574511
2.316	0.000570381
2.31767	0.00056625
2.31933	0.00056312
2.321	0.000560989
2.32267	0.000559859
2.32433	0.000557729
2.326	0.000554598
2.32767	0.000549468
2.32933	0.000544337
2.331	0.000539207
2.33267	0.000535077
2.33433	0.000530946
2.336	0.000526816
2.33767	0.000521686
2.33933	0.000517555
2.341	0.000512425
2.34267	0.000507295
2.34433	0.000502164
2.346	0.000497034
2.34767	0.000490904
2.34933	0.000483773
2.351	0.000477643
2.35267	0.000472512
2.35433	0.000466382
2.356	0.000459252
2.35767	0.000452121
2.35933	0.000444991
2.361	0.00043786
2.36267	0.00043273
2.36433	0.0004276
2.366	0.000420469
2.36767	0.000413339
2.36933	0.000405208
2.371	0.000397078
2.37267	0.000389948
2.37433	0.000381817
2.376	0.000373687
2.37767	0.000365556
2.37933	0.000358426
2.381	0.000351296
2.38267	0.000345166
2.38433	0.000338035
2.386	0.000329905
2.38767	0.000322775
2.38933	0.000315644
2.391	0.000307514
2.39267	0.000299383
2.39433	0.000292253
2.396	0.000286123
2.39767	0.000280992
2.39933	0.000274862
2.401	0.000268731
2.40267	0.000262601
2.40433	0.00025747
2.406	0.00025334
2.40767	0.00024821
2.40933	0.000242079
2.411	0.000235949
2.41267	0.000228819
2.41433	0.000222688
2.416	0.000216558
2.41767	0.000211428
2.41933	0.000208297
2.421	0.000205167
2.42267	0.000200037
2.42433	0.000194906
2.426	0.000187776
2.42767	0.000181646
2.42933	0.000174515
2.431	0.000168385
2.43267	0.000162254
2.43433	0.000157124
2.436	0.000151994
2.43767	0.000146863
2.43933	0.000141733
2.441	0.000136602
2.44267	0.000130472
2.44433	0.000125341
2.446	0.000121211
2.44767	0.000117081
2.44933	0.00011495
2.451	0.00011182
2.45267	0.00010769
2.45433	0.000102559
2.456	9.7429e-05
2.45767	9.42988e-05
2.45933	9.11681e-05
2.461	8.70379e-05
2.46267	8.39077e-05
2.46433	8.0777e-05
2.466	7.96468e-05
2.46767	7.75166e-05
2.46933	7.53858e-05
2.471	7.12556e-05
2.47267	6.71254e-05
2.47433	6.29947e-05
2.476	5.98645e-05
2.47767	5.77343e-05
2.47933	5.56036e-05
2.481	5.54734e-05
2.48267	5.53427e-05
2.48433	5.52125e-05
2.486	5.50823e-05
2.48767	5.49521e-05
2.48933	5.48213e-05
2.491	5.36911e-05
2.49267	5.25604e-05
2.49433	5.14302e-05
2.496	4.93e-05
2.49767	4.81698e-05
2.49933	4.60391e-05
2.501	4.39089e-05
2.50267	4.17782e-05
2.50433	3.9648e-05
2.506	3.95178e-05
2.50767	3.83876e-05
2.50933	3.92568e-05
2.511	3.91266e-05
2.51267	3.89964e-05
2.51433	3.78657e-05
2.516	3.67355e-05
2.51767	3.56053e-05
2.51933	3.54746e-05
2.521	3.53444e-05
2.52267	3.42142e-05
2.52433	3.20835e-05
2.526	2.89533e-05
2.52767	2.58231e-05
2.52933	2.36923e-05
2.531	2.15621e-05
2.53267	2.04319e-05
2.53433	2.03012e-05
2.536	2.1171e-05
2.53767	2.10408e-05
2.53933	2.09101e-05
2.541	1.87799e-05
2.54267	1.66497e-05
2.54433	1.35189e-05
2.546	1.23887e-05
2.54767	9.25855e-06
2.54933	7.12782e-06
2.551	5.99762e-06
2.55267	5.86742e-06
2.55433	5.7367e-06
2.556	5.60649e-06
2.55767	5.47629e-06
2.55933	4.34557e-06
2.561	4.21537e-06
2.56267	3.08517e-06
2.56433	1.95444e-06
2.566	1.82424e-06
2.56767	2.69404e-06
2.56933	2.56332e-06
2.571	2.43311e-06
2.57267	2.30291e-06
2.57433	1.17219e-06
2.576	1.04199e-06
2.57767	9.11786e-07
2.57933	1.78106e-06
2.581	3.65086e-06
2.58267	4.52066e-06
2.58433	4.38994e-06
2.586	5.25974e-06
2.58767	5.12953e-06
2.58933	4.99881e-06
2.591	4.86861e-06
2.59267	4.73841e-06
2.59433	3.60768e-06
2.596	1.47748e-06
2.59767	3.47281e-07
2.59933	2.16557e-07
2.601	1.08636e-06
2.60267	1.95615e-06
2.60433	1.82543e-06
2.606	2.69523e-06
2.60767	2.56451e-06
2.60933	3.4343e-06
2.611	4.3041e-06
2.61267	4.1739e-06
2.61433	3.04318e-06
2.616	1.91298e-06
2.61767	-2.17747e-07
2.61933	-3.47949e-07
2.621	5.2185e-07
2.62267	1.39165e-06
2.62433	2.60925e-07
2.626	1.30723e-07
2.62767	0
2.62933	1.44414e-06
2.631	2.88828e-06
2.63267	4.33241e-06
2.63433	5.77569e-06
2.636	7.21982e-06
2.63767	8.66396e-06
2.63933	1.01072e-05
2.641	1.15514e-05
2.64267	1.29955e-05
2.64433	1.34388e-05
2.646	1.38829e-05
2.64767	1.53271e-05
2.64933	1.77703e-05
2.651	1.92145e-05
2.65267	2.06586e-05
2.65433	2.01019e-05
2.656	1.9546e-05
2.65767	1.99902e-05
2.65933	2.04334e-05
2.661	2.18776e-05
2.66267	2.33217e-05
2.66433	2.4765e-05
2.666	2.52091e-05
2.66767	2.56532e-05
2.66933	2.60965e-05
2.671	2.75407e-05
2.67267	2.89848e-05
2.67433	3.04281e-05
2.676	3.08722e-05
2.67767	3.13163e-05
2.67933	3.17596e-05
2.681	3.42038e-05
2.68267	3.66479e-05
2.68433	3.90912e-05
2.686	4.15353e-05
2.68767	4.29794e-05
2.68933	4.44227e-05
2.691	4.58668e-05
2.69267	4.8311e-05
2.69433	5.07543e-05
2.696	5.31984e-05
2.69767	5.56425e-05
2.69933	5.70858e-05
2.701	5.65299e-05
2.70267	5.79741e-05
2.70433	5.94174e-05
2.706	6.18615e-05
2.70767	6.33056e-05
2.70933	6.57489e-05
2.711	6.7193e-05
2.71267	6.96372e-05
2.71433	7.30804e-05
2.716	7.55246e-05
2.71767	7.69687e-05
2.71933	7.7412e-05
2.721	7.78561e-05
2.72267	7.93003e-05
2.72433	8.17435e-05
2.726	8.51877e-05
2.72767	8.86318e-05
2.72933	9.20751e-05
2.731	9.35192e-05
2.73267	9.49625e-05
2.73433	9.54066e-05
2.736	9.48508e-05
2.73767	9.52949e-05
2.73933	9.67382e-05
2.741	9.71823e-05
2.74267	9.96256e-05
2.74433	0.00010107
2.746	0.000103514
2.74767	0.000103958
2.74933	0.000105401
2.751	0.000107845
2.75267	0.000111289
2.75433	0.000114733
2.756	0.000116177
2.75767	0.000118621
2.75933	0.000120064
2.761	0.000122509
2.76267	0.000124953
2.76433	0.000128396
2.766	0.00013184
2.76767	0.000135284
2.76933	0.000136727
2.771	0.000138172
2.77267	0.000139616
2.77433	0.000143059
2.776	0.000147503
2.77767	0.000151947
2.77933	0.000156391
2.781	0.000159835
2.78267	0.000164279
2.78433	0.000167722
2.786	0.000171166
2.78767	0.00017461
2.78933	0.000179054
2.791	0.000182498
2.79267	0.000186942
2.79433	0.000191385
2.796	0.000196829
2.79767	0.000204273
2.79933	0.000211717
2.801	0.000218161
2.80267	0.000224605
2.80433	0.000230048
2.806	0.000236492
2.80767	0.000242937
2.80933	0.00025038
2.811	0.000257824
2.81267	0.000266268
2.81433	0.000273711
2.816	0.000281156
2.81767	0.0002886
2.81933	0.000298043
2.821	0.000307487
2.82267	0.000317931
2.82433	0.000328374
2.826	0.000339819
2.82767	0.000350263
2.82933	0.000360706
2.831	0.00037215
2.83267	0.000383594
2.83433	0.000395038
2.836	0.000405482
2.83767	0.000416926
2.83933	0.000428369
2.841	0.000440813
2.84267	0.000455257
2.84433	0.000468701
2.846	0.000482145
2.84767	0.000494589
2.84933	0.000506032
2.851	0.000518476
2.85267	0.000529921
2.85433	0.000542364
2.856	0.000554808
2.85767	0.000567251
2.85933	0.000579695
2.861	0.000592139
2.86267	0.000603584
2.86433	0.000615027
2.866	0.000626471
2.86767	0.000637914
2.86933	0.000647358
2.871	0.000656803
2.87267	0.000667247
2.87433	0.00067769
2.876	0.000687134
2.87767	0.000696577
2.87933	0.000705022
2.881	0.000712466
2.88267	0.00071991
2.88433	0.000726353
2.886	0.000732797
2.88767	0.000738241
2.88933	0.000744685
2.891	0.000750129
2.89267	0.000753573
2.89433	0.000755016
2.896	0.00075546
2.89767	0.000756904
2.89933	0.000758348
2.901	0.000760792
2.90267	0.000763236
2.90433	0.000764679
2.906	0.000765123
2.90767	0.000763568
2.90933	0.000761011
2.911	0.000755455
2.91267	0.000749899
2.91433	0.000744342
2.916	0.000738786
2.91767	0.000733231
2.91933	0.000726674
2.921	0.000719118
2.92267	0.000711562
2.92433	0.000703005
2.926	0.00069545
2.92767	0.000686894
2.92933	0.000678337
2.931	0.000667781
2.93267	0.000655225
2.93433	0.000641669
2.936	0.000628113
2.93767	0.000612557
2.93933	0.000597
2.941	0.000579444
2.94267	0.000559888
2.94433	0.000539332
2.946	0.000514776
2.94767	0.00048722
2.94933	0.000454663
2.951	0.000415107
2.95267	0.000368551
2.95433	0.000311995
2.956	0.000241439
2.95767	0.000150883
2.95933	3.13263e-05
2.961	-0.00012723
2.96267	-0.000341785
2.96433	-0.000625342
2.966	-0.000986898
2.96767	-0.00142
2.96933	-0.00191
2.971	-0.00241
2.97267	-0.00287
2.97433	-0.00325
2.976	-0.00351
2.97767	-0.00364
2.97933	-0.00367
2.981	-0.00362
2.98267	-0.00352
2.98433	-0.0034
2.986	-0.00327
2.98767	-0.00317
2.98933	-0.00307
2.991	-0.003
2.99267	-0.00294
2.99433	-0.00289
2.996	-0.00284
2.99767	-0.00281
2.99933	-0.00278
3.001	-0.00275
3.00267	-0.00272
3.00433	-0.0027
3.006	-0.00268
3.00767	-0.00265
3.00933	-0.00263
3.011	-0.00261
3.01267	-0.00258
3.01433	-0.00256
3.016	-0.00254
3.01767	-0.00252
3.01933	-0.00249
3.021	-0.00247
3.02267	-0.00244
3.02433	-0.00242
3.026	-0.00239
3.02767	-0.00237
3.02933	-0.00235
3.031	-0.00233
3.03267	-0.0023
3.03433	-0.00228
3.036	-0.00226
3.03767	-0.00224
3.03933	-0.00222
3.041	-0.00219
3.04267	-0.00217
3.04433	-0.00215
3.046	-0.00212
3.04767	-0.0021
3.04933	-0.00208
3.051	-0.00205
3.05267	-0.00203
3.05433	-0.00201
3.056	-0.00199
3.05767	-0.00197
3.05933	-0.00195
3.061	-0.00193
3.06267	-0.00191
3.06433	-0.00189
3.066	-0.00186
3.06767	-0.00184
3.06933	-0.00182
3.071	-0.0018
3.07267	-0.00178
3.07433	-0.00176
3.076	-0.00174
3.07767	-0.00172
3.07933	-0.0017
3.081	-0.00168
3.08267	-0.00166
3.08433	-0.00164
3.086	-0.00161
3.08767	-0.0016
3.08933	-0.00158
3.091	-0.00156
3.09267	-0.00154
3.09433	-0.00152
3.096	-0.0015
3.09767	-0.00148
3.09933	-0.00146
3.101	-0.00144
3.10267	-0.00143
3.10433	-0.00141
3.106	-0.00138
3.10767	-0.00137
3.10933	-0.00135
3.111	-0.00133
3.11267	-0.00131
3.11433	-0.00129
3.116	-0.00128
3.11767	-0.00126
3.11933	-0.00124
3.121	-0.00123
3.12267	-0.00121
3.12433	-0.00119
3.126	-0.00117
3.12767	-0.00115
3.12933	-0.00114
3.131	-0.00112
3.13267	-0.00111
3.13433	-0.00109
3.136	-0.00108
3.13767	-0.00106
3.13933	-0.00105
3.141	-0.00103
3.14267	-0.00102
3.14433	-0.000999406
3.146	-0.000982962
3.14767	-0.000966518
3.14933	-0.000953075
3.151	-0.000937631
3.15267	-0.000922187
3.15433	-0.000906743
3.156	-0.000891299
3.15767	-0.000875855
3.15933	-0.000860412
3.161	-0.000847968
3.16267	-0.000835524
3.16433	-0.00082208
3.166	-0.000808636
3.16767	-0.000793192
3.16933	-0.000779749
3.171	-0.000767305
3.17267	-0.00075586
3.17433	-0.000743417
3.176	-0.000728973
3.17767	-0.000713529
3.17933	-0.000700086
3.181	-0.000686641
3.18267	-0.000674197
3.18433	-0.000661754
3.186	-0.00065031
3.18767	-0.000638866
3.18933	-0.000627423
3.191	-0.000615978
3.19267	-0.000604534
3.19433	-0.000591091
3.196	-0.000577647
3.19767	-0.000564203
3.19933	-0.000550759
3.201	-0.000537315
3.20267	-0.000525871
3.20433	-0.000513428
3.206	-0.000500984
3.20767	-0.00048954
3.20933	-0.000479096
3.211	-0.000468652
3.21267	-0.000458208
3.21433	-0.000447765
3.216	-0.000437321
3.21767	-0.000426877
3.21933	-0.000416433
3.221	-0.000406989
3.22267	-0.000396545
3.22433	-0.000385102
3.226	-0.000375658
3.22767	-0.000365213
3.22933	-0.00035577
3.231	-0.000345326
3.23267	-0.000334883
3.23433	-0.000325439
3.236	-0.000315994
3.23767	-0.00030555
3.23933	-0.000295107
3.241	-0.000284663
3.24267	-0.00027422
3.24433	-0.000264776
3.246	-0.000255331
3.24767	-0.000245887
3.24933	-0.000235444
3.251	-0.000226
3.25267	-0.000217557
3.25433	-0.000209112
3.256	-0.000201668
3.25767	-0.000193224
3.25933	-0.000184781
3.261	-0.000174337
3.26267	-0.000163893
3.26433	-0.000155449
3.266	-0.000147005
3.26767	-0.000139561
3.26933	-0.000131118
3.271	-0.000122674
3.27267	-0.00011423
3.27433	-0.000105786
3.276	-9.73421e-05
3.27767	-8.7898e-05
3.27933	-7.84547e-05
3.281	-7.00105e-05
3.28267	-6.25664e-05
3.28433	-5.51231e-05
3.286	-4.7679e-05
3.28767	-4.02349e-05
3.28933	-3.17916e-05
3.291	-2.43474e-05
3.29267	-1.69033e-05
3.29433	-9.46004e-06
3.296	-1.0159e-06
3.29767	6.42824e-06
3.29933	1.48715e-05
3.301	2.23156e-05
3.30267	2.97598e-05
3.30433	3.62031e-05
3.306	4.36472e-05
3.30767	5.10913e-05
3.30933	5.95346e-05
3.311	6.79787e-05
3.31267	7.64229e-05
3.31433	8.38662e-05
3.316	9.13103e-05
3.31767	9.67544e-05
3.31933	0.000103198
3.321	0.000110642
3.32267	0.000118086
3.32433	0.000126529
3.326	0.000133973
3.32767	0.000141418
3.32933	0.000147861
3.331	0.000154305
3.33267	0.000160749
3.33433	0.000166192
3.336	0.000172636
3.33767	0.000179081
3.33933	0.000186524
3.341	0.000192968
[truncated: 10,002 more rows]

## Sheet: SI Figure 1e
Figure S1e

## Sheet: SI Figure 2a
time (min)	absorption at 280nm (AU)
0	0
0.00167	0
0.00333	0
0.005	0
0.00667	0
0.00833	0
0.01	-1e-06
0.01167	-1e-06
0.01333	-1e-06
0.015	-1e-06
0.01667	-1e-06
0.01833	0
0.02	2e-06
0.02167	3e-06
0.02333	3e-06
0.025	1e-06
0.02667	-2e-06
0.02833	-5e-06
0.03	-7e-06
0.03167	-7e-06
0.03333	-7e-06
0.035	-6e-06
0.03667	-6e-06
0.03833	-6e-06
0.04	-7e-06
0.04167	-7e-06
0.04333	-8e-06
0.045	-9e-06
0.04667	-1.1e-05
0.04833	-1.2e-05
0.05	-1.3e-05
0.05167	-1.4e-05
0.05333	-1.5e-05
0.055	-1.5e-05
0.05667	-1.5e-05
0.05833	-1.6e-05
0.06	-1.7e-05
0.06167	-1.8e-05
0.06333	-1.8e-05
0.065	-1.7e-05
0.06667	-1.6e-05
0.06833	-1.6e-05
0.07	-1.6e-05
0.07167	-1.7e-05
0.07333	-1.8e-05
0.075	-1.9e-05
0.07667	-2e-05
0.07833	-2.1e-05
0.08	-2.2e-05
0.08167	-2.1e-05
0.08333	-2e-05
0.085	-2e-05
0.08667	-2e-05
0.08833	-2.1e-05
0.09	-2.1e-05
0.09167	-2.1e-05
0.09333	-2.2e-05
0.095	-2.4e-05
0.09667	-2.6e-05
0.09833	-2.7e-05
0.1	-2.8e-05
0.10167	-2.7e-05
0.10333	-2.7e-05
0.105	-2.7e-05
0.10667	-2.8e-05
0.10833	-2.9e-05
0.11	-2.9e-05
0.11167	-2.9e-05
0.11333	-2.9e-05
0.115	-2.9e-05
0.11667	-3e-05
0.11833	-3e-05
0.12	-3e-05
0.12167	-2.9e-05
0.12333	-2.8e-05
0.125	-2.8e-05
0.12667	-3e-05
0.12833	-3.2e-05
0.13	-3.3e-05
0.13167	-3.5e-05
0.13333	-3.5e-05
0.135	-3.5e-05
0.13667	-3.4e-05
0.13833	-3.2e-05
0.14	-2.9e-05
0.14167	-2.7e-05
0.14333	-2.6e-05
0.145	-2.6e-05
0.14667	-2.7e-05
0.14833	-2.8e-05
0.15	-3e-05
0.15167	-3.3e-05
0.15333	-3.5e-05
0.155	-3.7e-05
0.15667	-3.7e-05
0.15833	-3.6e-05
0.16	-3.3e-05
0.16167	-3.1e-05
0.16333	-3.1e-05
0.165	-3.2e-05
0.16667	-3.3e-05
0.16833	-3.4e-05
0.17	-3.4e-05
0.17167	-3.4e-05
0.17333	-3.4e-05
0.175	-3.3e-05
0.17667	-3.4e-05
0.17833	-3.5e-05
0.18	-3.7e-05
0.18167	-4e-05
0.18333	-4e-05
0.185	-3.9e-05
0.18667	-3.6e-05
0.18833	-3.3e-05
0.19	-3.3e-05
0.19167	-3.5e-05
0.19333	-3.8e-05
0.195	-4e-05
0.19667	-4e-05
0.19833	-3.9e-05
0.2	-3.8e-05
0.20167	-3.8e-05
0.20333	-3.9e-05
0.205	-4e-05
0.20667	-4e-05
0.20833	-3.9e-05
0.21	-3.9e-05
0.21167	-3.8e-05
0.21333	-3.8e-05
0.215	-3.8e-05
0.21667	-3.8e-05
0.21833	-3.9e-05
0.22	-4e-05
0.22167	-4.2e-05
0.22333	-4.3e-05
0.225	-4.4e-05
0.22667	-4.4e-05
0.22833	-4.4e-05
0.23	-4.4e-05
0.23167	-4.5e-05
0.23333	-4.6e-05
0.235	-4.6e-05
0.23667	-4.6e-05
0.23833	-4.6e-05
0.24	-4.6e-05
0.24167	-4.6e-05
0.24333	-4.6e-05
0.245	-4.7e-05
0.24667	-4.9e-05
0.24833	-5e-05
0.25	-5e-05
0.25167	-5e-05
0.25333	-4.8e-05
0.255	-4.7e-05
0.25667	-4.6e-05
0.25833	-4.6e-05
0.26	-4.7e-05
0.26167	-4.8e-05
0.26333	-4.8e-05
0.265	-4.7e-05
0.26667	-4.6e-05
0.26833	-4.6e-05
0.27	-4.7e-05
0.27167	-4.9e-05
0.27333	-5e-05
0.275	-5e-05
0.27667	-4.9e-05
0.27833	-4.6e-05
0.28	-4.5e-05
0.28167	-4.5e-05
0.28333	-4.8e-05
0.285	-5.1e-05
0.28667	-5.3e-05
0.28833	-5.3e-05
0.29	-5.3e-05
0.29167	-5.3e-05
0.29333	-5.3e-05
0.295	-5.3e-05
0.29667	-5.1e-05
0.29833	-4.8e-05
0.3	-4.7e-05
0.30167	-4.6e-05
0.30333	-4.7e-05
0.305	-4.7e-05
0.30667	-4.7e-05
0.30833	-4.8e-05
0.31	-4.9e-05
0.31167	-5.2e-05
0.31333	-5.4e-05
0.315	-5.6e-05
0.31667	-5.7e-05
0.31833	-5.6e-05
0.32	-5.4e-05
0.32167	-5.2e-05
0.32333	-5.2e-05
0.325	-5.2e-05
0.32667	-5.2e-05
0.32833	-5.3e-05
0.33	-5.3e-05
0.33167	-5.3e-05
0.33333	-5.2e-05
0.335	-5.2e-05
0.33667	-5.1e-05
0.33833	-5.2e-05
0.34	-5.2e-05
0.34167	-5.2e-05
0.34333	-5.2e-05
0.345	-5.2e-05
0.34667	-5.4e-05
0.34833	-5.7e-05
0.35	-5.8e-05
0.35167	-5.7e-05
0.35333	-5.5e-05
0.355	-5.1e-05
0.35667	-4.8e-05
0.35833	-4.7e-05
0.36	-4.8e-05
0.36167	-4.9e-05
0.36333	-5e-05
0.365	-5.2e-05
0.36667	-5.2e-05
0.36833	-5.3e-05
0.37	-5.3e-05
0.37167	-5.2e-05
0.37333	-5e-05
0.375	-4.8e-05
0.37667	-4.8e-05
0.37833	-4.9e-05
0.38	-5.2e-05
0.38167	-5.3e-05
0.38333	-5.4e-05
0.385	-5.5e-05
0.38667	-5.7e-05
0.38833	-5.8e-05
0.39	-5.7e-05
0.39167	-5.6e-05
0.39333	-5.5e-05
0.395	-5.3e-05
0.39667	-5.1e-05
0.39833	-5.1e-05
0.4	-5.1e-05
0.40167	-5.1e-05
0.40333	-5.1e-05
0.405	-5.1e-05
0.40667	-5.1e-05
0.40833	-5e-05
0.41	-4.8e-05
0.41167	-4.7e-05
0.41333	-4.7e-05
0.415	-4.9e-05
0.41667	-5.1e-05
0.41833	-5.1e-05
0.42	-5.2e-05
0.42167	-5.2e-05
0.42333	-5.2e-05
0.425	-5.3e-05
0.42667	-5.4e-05
0.42833	-5.5e-05
0.43	-5.5e-05
0.43167	-5.6e-05
0.43333	-5.6e-05
0.435	-5.6e-05
0.43667	-5.5e-05
0.43833	-5.4e-05
0.44	-5.4e-05
0.44167	-5.4e-05
0.44333	-5.4e-05
0.445	-5.4e-05
0.44667	-5.5e-05
0.44833	-5.6e-05
0.45	-5.8e-05
0.45167	-5.9e-05
0.45333	-5.7e-05
0.455	-5.4e-05
0.45667	-5.2e-05
0.45833	-5.1e-05
0.46	-5e-05
0.46167	-5.1e-05
0.46333	-5.3e-05
0.465	-5.6e-05
0.46667	-5.8e-05
0.46833	-5.7e-05
0.47	-5.6e-05
0.47167	-5.6e-05
0.47333	-5.6e-05
0.475	-5.6e-05
0.47667	-5.6e-05
0.47833	-5.6e-05
0.48	-5.7e-05
0.48167	-5.7e-05
0.48333	-5.7e-05
0.485	-5.7e-05
0.48667	-5.7e-05
0.48833	-5.7e-05
0.49	-5.8e-05
0.49167	-5.9e-05
0.49333	-6e-05
0.495	-6e-05
0.49667	-5.9e-05
0.49833	-5.8e-05
0.5	-5.8e-05
0.50167	-5.8e-05
0.50333	-5.8e-05
0.505	-5.9e-05
0.50667	-6.1e-05
0.50833	-6.2e-05
0.51	-6.1e-05
0.51167	-6e-05
0.51333	-5.8e-05
0.515	-5.7e-05
0.51667	-5.7e-05
0.51833	-5.9e-05
0.52	-6e-05
0.52167	-6.1e-05
0.52333	-6e-05
0.525	-5.9e-05
0.52667	-5.8e-05
0.52833	-5.8e-05
0.53	-5.9e-05
0.53167	-6e-05
0.53333	-6.2e-05
0.535	-6.4e-05
0.53667	-6.4e-05
0.53833	-6.3e-05
0.54	-6.1e-05
0.54167	-6.1e-05
0.54333	-6.2e-05
0.545	-6.4e-05
0.54667	-6.6e-05
0.54833	-6.6e-05
0.55	-6.4e-05
0.55167	-6.2e-05
0.55333	-6.1e-05
0.555	-6.1e-05
0.55667	-6e-05
0.55833	-6e-05
0.56	-6.2e-05
0.56167	-6.6e-05
0.56333	-6.9e-05
0.565	-7e-05
0.56667	-6.9e-05
0.56833	-6.8e-05
0.57	-6.7e-05
0.57167	-6.8e-05
0.57333	-6.8e-05
0.575	-6.8e-05
0.57667	-6.8e-05
0.57833	-6.7e-05
0.58	-6.8e-05
0.58167	-6.9e-05
0.58333	-7.1e-05
0.585	-7.2e-05
0.58667	-7.2e-05
0.58833	-7e-05
0.59	-6.9e-05
0.59167	-6.9e-05
0.59333	-6.9e-05
0.595	-7e-05
0.59667	-7.1e-05
0.59833	-7.1e-05
0.6	-7e-05
0.60167	-7e-05
0.60333	-6.9e-05
0.605	-6.8e-05
0.60667	-6.8e-05
0.60833	-6.9e-05
0.61	-6.9e-05
0.61167	-7e-05
0.61333	-7.1e-05
0.615	-7.2e-05
0.61667	-7.2e-05
0.61833	-7.1e-05
0.62	-7.1e-05
0.62167	-7.3e-05
0.62333	-7.6e-05
0.625	-7.8e-05
0.62667	-7.8e-05
0.62833	-7.8e-05
0.63	-7.8e-05
0.63167	-7.8e-05
0.63333	-7.8e-05
0.635	-7.8e-05
0.63667	-7.8e-05
0.63833	-7.9e-05
0.64	-8e-05
0.64167	-7.9e-05
0.64333	-7.8e-05
0.645	-7.7e-05
0.64667	-7.7e-05
0.64833	-7.9e-05
0.65	-8.1e-05
0.65167	-8.3e-05
0.65333	-8.3e-05
0.655	-8.2e-05
0.65667	-8.1e-05
0.65833	-8.1e-05
0.66	-8.2e-05
0.66167	-8.4e-05
0.66333	-8.4e-05
0.665	-8.3e-05
0.66667	-8.2e-05
0.66833	-8.2e-05
0.67	-8.4e-05
0.67167	-8.7e-05
0.67333	-8.9e-05
0.675	-8.9e-05
0.67667	-9e-05
0.67833	-9.1e-05
0.68	-9.2e-05
0.68167	-9.2e-05
0.68333	-9.1e-05
0.685	-9e-05
0.68667	-9e-05
0.68833	-9.1e-05
0.69	-9.1e-05
0.69167	-9.1e-05
0.69333	-9e-05
0.695	-9e-05
0.69667	-9e-05
0.69833	-9e-05
0.7	-9e-05
0.70167	-9.1e-05
0.70333	-9.2e-05
0.705	-9.5e-05
0.70667	-9.6e-05
0.70833	-9.7e-05
0.71	-9.8e-05
0.71167	-9.8e-05
0.71333	-9.8e-05
0.715	-9.6e-05
0.71667	-9.3e-05
0.71833	-9.2e-05
0.72	-9.2e-05
0.72167	-9.4e-05
0.72333	-9.6e-05
0.725	-9.8e-05
0.72667	-0.000101
0.72833	-0.000103
0.73	-0.000103
0.73167	-0.000102
0.73333	-0.0001
0.735	-9.8e-05
0.73667	-9.9e-05
0.73833	-0.000101
0.74	-0.000103
0.74167	-0.000104
0.74333	-0.000103
0.745	-0.000101
0.74667	-0.0001
0.74833	-0.000101
0.75	-0.000102
0.75167	-0.000104
0.75333	-0.000106
0.755	-0.000106
0.75667	-0.000107
0.75833	-0.000107
0.76	-0.000107
0.76167	-0.000107
0.76333	-0.000104
0.765	-0.000101
0.76667	-0.0001
0.76833	-0.000102
0.77	-0.000105
0.77167	-0.000107
0.77333	-0.000109
0.775	-0.000109
0.77667	-0.000108
0.77833	-0.000105
0.78	-0.000102
0.78167	-0.000101
0.78333	-0.000101
0.785	-0.000102
0.78667	-0.000102
0.78833	-0.000104
0.79	-0.000106
0.79167	-0.000108
0.79333	-0.00011
0.795	-0.000112
0.79667	-0.000113
0.79833	-0.000114
0.8	-0.000113
0.80167	-0.000113
0.80333	-0.000112
0.805	-0.000111
0.80667	-0.000111
0.80833	-0.000111
0.81	-0.000112
0.81167	-0.000113
0.81333	-0.000113
0.815	-0.000112
0.81667	-0.000111
0.81833	-0.000111
0.82	-0.000113
0.82167	-0.000116
0.82333	-0.000119
0.825	-0.00012
0.82667	-0.000119
0.82833	-0.000118
0.83	-0.000117
0.83167	-0.000118
0.83333	-0.000118
0.835	-0.000118
0.83667	-0.000117
0.83833	-0.000115
0.84	-0.000112
0.84167	-0.000111
0.84333	-0.000112
0.845	-0.000114
0.84667	-0.000115
0.84833	-0.000116
0.85	-0.000118
0.85167	-0.00012
0.85333	-0.00012
0.855	-0.00012
0.85667	-0.000118
0.85833	-0.000115
0.86	-0.000113
0.86167	-0.000114
0.86333	-0.000116
0.865	-0.000119
0.86667	-0.000122
0.86833	-0.000123
0.87	-0.000122
0.87167	-0.000121
0.87333	-0.00012
0.875	-0.00012
0.87667	-0.00012
0.87833	-0.000119
0.88	-0.000119
0.88167	-0.000119
0.88333	-0.000119
0.885	-0.000119
0.88667	-0.00012
0.88833	-0.00012
0.89	-0.000119
0.89167	-0.000119
0.89333	-0.000119
0.895	-0.00012
0.89667	-0.000121
0.89833	-0.000122
0.9	-0.000123
0.90167	-0.000122
0.90333	-0.000121
0.905	-0.000121
0.90667	-0.000123
0.90833	-0.000125
0.91	-0.000126
0.91167	-0.000124
0.91333	-0.000123
0.915	-0.000122
0.91667	-0.000121
0.91833	-0.000122
0.92	-0.000122
0.92167	-0.000123
0.92333	-0.000124
0.925	-0.000124
0.92667	-0.000125
0.92833	-0.000126
0.93	-0.000127
0.93167	-0.000127
0.93333	-0.000127
0.935	-0.000126
0.93667	-0.000127
0.93833	-0.000129
0.94	-0.00013
0.94167	-0.00013
0.94333	-0.000129
0.945	-0.000128
0.94667	-0.000127
0.94833	-0.000128
0.95	-0.000128
0.95167	-0.000127
0.95333	-0.000127
0.955	-0.000127
0.95667	-0.000127
0.95833	-0.000126
0.96	-0.000125
0.96167	-0.000124
0.96333	-0.000125
0.965	-0.000125
0.96667	-0.000126
0.96833	-0.000127
0.97	-0.000128
0.97167	-0.000127
0.97333	-0.000126
0.975	-0.000124
0.97667	-0.000123
0.97833	-0.000124
0.98	-0.000125
0.98167	-0.000125
0.98333	-0.000126
0.985	-0.000126
0.98667	-0.000127
0.98833	-0.000128
0.99	-0.000129
0.99167	-0.000129
0.99333	-0.000128
0.995	-0.000128
0.99667	-0.000128
0.99833	-0.000127
1	-0.000126
1.00167	-0.000125
1.00333	-0.000126
1.005	-0.000127
1.00667	-0.000128
1.00833	-0.000128
1.01	-0.000129
1.01167	-0.000132
1.01333	-0.000134
1.015	-0.000136
1.01667	-0.000137
1.01833	-0.000137
1.02	-0.000137
1.02167	-0.000137
1.02333	-0.000136
1.025	-0.000134
1.02667	-0.000131
1.02833	-0.000127
1.03	-0.000123
1.03167	-0.000121
1.03333	-0.000122
1.035	-0.000123
1.03667	-0.000126
1.03833	-0.000128
1.04	-0.00013
1.04167	-0.000132
1.04333	-0.000133
1.045	-0.000132
1.04667	-0.00013
1.04833	-0.000128
1.05	-0.000127
1.05167	-0.000127
1.05333	-0.000127
1.055	-0.000128
1.05667	-0.000128
1.05833	-0.000129
1.06	-0.000129
1.06167	-0.000128
1.06333	-0.000127
1.065	-0.000126
1.06667	-0.000125
1.06833	-0.000124
1.07	-0.000125
1.07167	-0.000124
1.07333	-0.000123
1.075	-0.000122
1.07667	-0.000121
1.07833	-0.000122
1.08	-0.000123
1.08167	-0.000124
1.08333	-0.000124
1.085	-0.000124
1.08667	-0.000123
1.08833	-0.000123
1.09	-0.000122
1.09167	-0.000121
1.09333	-0.000119
1.095	-0.000117
1.09667	-0.000116
1.09833	-0.000116
1.1	-0.000116
1.10167	-0.000114
1.10333	-0.000114
1.105	-0.000115
1.10667	-0.000119
1.10833	-0.000122
1.11	-0.000123
1.11167	-0.000122
1.11333	-0.000119
1.115	-0.000116
1.11667	-0.000116
1.11833	-0.000117
1.12	-0.00012
1.12167	-0.000121
1.12333	-0.00012
1.125	-0.000119
1.12667	-0.000117
1.12833	-0.000117
1.13	-0.000117
1.13167	-0.000117
1.13333	-0.000116
1.135	-0.000115
1.13667	-0.000114
1.13833	-0.000113
1.14	-0.000114
1.14167	-0.000115
1.14333	-0.000116
1.145	-0.000116
1.14667	-0.000114
1.14833	-0.000114
1.15	-0.000114
1.15167	-0.000115
1.15333	-0.000115
1.155	-0.000113
1.15667	-0.000112
1.15833	-0.000112
1.16	-0.000112
1.16167	-0.000111
1.16333	-0.00011
1.165	-0.000109
1.16667	-0.000108
1.16833	-0.000108
1.17	-0.000107
1.17167	-0.000106
1.17333	-0.000106
1.175	-0.000106
1.17667	-0.000107
1.17833	-0.000106
1.18	-0.000106
1.18167	-0.000106
1.18333	-0.000106
1.185	-0.000106
1.18667	-0.000105
1.18833	-0.000105
1.19	-0.000105
1.19167	-0.000105
1.19333	-0.000105
1.195	-0.000105
1.19667	-0.000105
1.19833	-0.000105
1.2	-0.000104
1.20167	-0.000104
1.20333	-0.000104
1.205	-0.000105
1.20667	-0.000105
1.20833	-0.000104
1.21	-0.000103
1.21167	-0.000101
1.21333	-9.8e-05
1.215	-9.7e-05
1.21667	-9.6e-05
1.21833	-9.6e-05
1.22	-9.7e-05
1.22167	-9.8e-05
1.22333	-9.8e-05
1.225	-9.6e-05
1.22667	-9.5e-05
1.22833	-9.5e-05
1.23	-9.8e-05
1.23167	-0.0001
1.23333	-0.000102
1.235	-0.000101
1.23667	-0.0001
1.23833	-9.9e-05
1.24	-9.9e-05
1.24167	-9.9e-05
1.24333	-9.9e-05
1.245	-9.8e-05
1.24667	-9.7e-05
1.24833	-9.7e-05
1.25	-9.8e-05
1.25167	-9.7e-05
1.25333	-9.6e-05
1.255	-9.5e-05
1.25667	-9.5e-05
1.25833	-9.6e-05
1.26	-9.8e-05
1.26167	-9.8e-05
1.26333	-9.8e-05
1.265	-9.6e-05
1.26667	-9.4e-05
1.26833	-9.4e-05
1.27	-9.5e-05
1.27167	-9.6e-05
1.27333	-9.6e-05
1.275	-9.7e-05
1.27667	-9.7e-05
1.27833	-9.7e-05
1.28	-9.5e-05
1.28167	-9.4e-05
1.28333	-9.4e-05
1.285	-9.5e-05
1.28667	-9.6e-05
1.28833	-9.7e-05
1.29	-9.7e-05
1.29167	-9.7e-05
1.29333	-9.7e-05
1.295	-9.9e-05
1.29667	-0.0001
1.29833	-0.000102
1.3	-0.000103
1.30167	-0.000104
1.30333	-0.000104
1.305	-0.000104
1.30667	-0.000103
1.30833	-0.000101
1.31	-0.0001
1.31167	-9.9e-05
1.31333	-0.0001
1.315	-0.0001
1.31667	-0.0001
1.31833	-0.0001
1.32	-9.8e-05
1.32167	-9.6e-05
1.32333	-9.4e-05
1.325	-9.3e-05
1.32667	-9.3e-05
1.32833	-9.4e-05
1.33	-9.5e-05
1.33167	-9.6e-05
1.33333	-9.7e-05
1.335	-9.8e-05
1.33667	-0.0001
1.33833	-0.000102
1.34	-0.000102
1.34167	-0.000101
1.34333	-0.0001
1.345	-9.7e-05
1.34667	-9.4e-05
1.34833	-9.2e-05
1.35	-9.2e-05
1.35167	-9.3e-05
1.35333	-9.4e-05
1.355	-9.5e-05
1.35667	-9.6e-05
1.35833	-9.6e-05
1.36	-9.6e-05
1.36167	-9.7e-05
1.36333	-9.7e-05
1.365	-9.6e-05
1.36667	-9.6e-05
1.36833	-9.6e-05
1.37	-9.7e-05
1.37167	-9.9e-05
1.37333	-0.0001
1.375	-9.9e-05
1.37667	-9.8e-05
1.37833	-9.6e-05
1.38	-9.4e-05
1.38167	-9.2e-05
1.38333	-9.2e-05
1.385	-9.3e-05
1.38667	-9.4e-05
1.38833	-9.5e-05
1.39	-9.6e-05
1.39167	-9.8e-05
1.39333	-0.0001
1.395	-0.000103
1.39667	-0.000104
1.39833	-0.000103
1.4	-0.000101
1.40167	-0.0001
1.40333	-0.0001
1.405	-9.9e-05
1.40667	-9.8e-05
1.40833	-9.6e-05
1.41	-9.6e-05
1.41167	-9.5e-05
1.41333	-9.6e-05
1.415	-9.6e-05
1.41667	-9.7e-05
1.41833	-9.8e-05
1.42	-0.0001
1.42167	-0.000101
1.42333	-0.000102
1.425	-0.000102
1.42667	-0.0001
1.42833	-9.8e-05
1.43	-9.7e-05
1.43167	-9.7e-05
1.43333	-9.8e-05
1.435	-9.7e-05
1.43667	-9.6e-05
1.43833	-9.5e-05
1.44	-9.3e-05
1.44167	-9.2e-05
1.44333	-9e-05
1.445	-9e-05
1.44667	-9.1e-05
1.44833	-9.4e-05
1.45	-9.5e-05
1.45167	-9.4e-05
1.45333	-9.4e-05
1.455	-9.5e-05
1.45667	-9.6e-05
1.45833	-9.7e-05
1.46	-9.7e-05
1.46167	-9.7e-05
1.46333	-9.7e-05
1.465	-9.9e-05
1.46667	-0.0001
1.46833	-0.0001
1.47	-9.9e-05
1.47167	-9.8e-05
1.47333	-9.7e-05
1.475	-9.7e-05
1.47667	-9.7e-05
1.47833	-9.8e-05
1.48	-9.7e-05
1.48167	-9.5e-05
1.48333	-9.3e-05
1.485	-9.2e-05
1.48667	-9.2e-05
1.48833	-9.2e-05
1.49	-9.1e-05
1.49167	-9e-05
1.49333	-9e-05
1.495	-9.2e-05
1.49667	-9.3e-05
1.49833	-9.5e-05
1.5	-9.5e-05
1.50167	-9.5e-05
1.50333	-9.2e-05
1.505	-9e-05
1.50667	-8.9e-05
1.50833	-9e-05
1.51	-9.1e-05
1.51167	-9.2e-05
1.51333	-9.3e-05
1.515	-9.3e-05
1.51667	-9.3e-05
1.51833	-9.3e-05
1.52	-9.3e-05
1.52167	-9.3e-05
1.52333	-9.3e-05
1.525	-9.3e-05
1.52667	-9.3e-05
1.52833	-9.3e-05
1.53	-9.4e-05
1.53167	-9.4e-05
1.53333	-9.4e-05
1.535	-9.3e-05
1.53667	-9.4e-05
1.53833	-9.5e-05
1.54	-9.5e-05
1.54167	-9.5e-05
1.54333	-9.6e-05
1.545	-9.8e-05
1.54667	-0.0001
1.54833	-0.0001
1.55	-9.9e-05
1.55167	-9.7e-05
1.55333	-9.5e-05
1.555	-9.4e-05
1.55667	-9.3e-05
1.55833	-9.3e-05
1.56	-9.3e-05
1.56167	-9.3e-05
1.56333	-9.4e-05
1.565	-9.5e-05
1.56667	-9.6e-05
1.56833	-9.6e-05
1.57	-9.5e-05
1.57167	-9.3e-05
1.57333	-9.2e-05
1.575	-9.2e-05
1.57667	-9.3e-05
1.57833	-9.4e-05
1.58	-9.5e-05
1.58167	-9.5e-05
1.58333	-9.5e-05
1.585	-9.4e-05
1.58667	-9.3e-05
1.58833	-9.2e-05
1.59	-9.3e-05
1.59167	-9.3e-05
1.59333	-9.4e-05
1.595	-9.4e-05
1.59667	-9.4e-05
1.59833	-9.4e-05
1.6	-9.5e-05
1.60167	-9.5e-05
1.60333	-9.4e-05
1.605	-9.3e-05
1.60667	-9.1e-05
1.60833	-9.2e-05
1.61	-9.4e-05
1.61167	-9.6e-05
1.61333	-9.6e-05
1.615	-9.6e-05
1.61667	-9.4e-05
1.61833	-9.3e-05
1.62	-9.3e-05
1.62167	-9.2e-05
1.62333	-9.2e-05
1.625	-9.2e-05
1.62667	-9.3e-05
1.62833	-9.4e-05
1.63	-9.5e-05
1.63167	-9.5e-05
1.63333	-9.3e-05
1.635	-9.3e-05
1.63667	-9.5e-05
1.63833	-9.6e-05
1.64	-9.7e-05
1.64167	-9.6e-05
1.64333	-9.5e-05
1.645	-9.3e-05
1.64667	-9.2e-05
1.64833	-9.3e-05
1.65	-9.5e-05
1.65167	-9.7e-05
1.65333	-9.7e-05
1.655	-9.6e-05
1.65667	-9.5e-05
1.65833	-9.3e-05
1.66	-9.3e-05
1.66167	-9.4e-05
1.66333	-9.4e-05
1.665	-9.3e-05
1.66667	-9.2e-05
1.66833	-9.2e-05
1.67	-9.4e-05
1.67167	-9.5e-05
1.67333	-9.5e-05
1.675	-9.5e-05
1.67667	-9.6e-05
1.67833	-9.5e-05
1.68	-9.4e-05
1.68167	-9.2e-05
1.68333	-9.1e-05
1.685	-9e-05
1.68667	-8.9e-05
1.68833	-9e-05
1.69	-9e-05
1.69167	-9.1e-05
1.69333	-9.2e-05
1.695	-9.3e-05
1.69667	-9.2e-05
1.69833	-9.1e-05
1.7	-9.1e-05
1.70167	-9.1e-05
1.70333	-9.2e-05
1.705	-9.2e-05
1.70667	-9.2e-05
1.70833	-9.2e-05
1.71	-9.2e-05
1.71167	-9.1e-05
1.71333	-9.2e-05
1.715	-9.3e-05
1.71667	-9.4e-05
1.71833	-9.2e-05
1.72	-9e-05
1.72167	-8.7e-05
1.72333	-8.4e-05
1.725	-8.3e-05
1.72667	-8.1e-05
1.72833	-7.8e-05
1.73	-7.5e-05
1.73167	-7.1e-05
1.73333	-6.7e-05
1.735	-6.3e-05
1.73667	-6.1e-05
1.73833	-5.8e-05
1.74	-5.6e-05
1.74167	-5.3e-05
1.74333	-5e-05
1.745	-4.7e-05
1.74667	-4.3e-05
1.74833	-3.8e-05
1.75	-3.4e-05
1.75167	-2.9e-05
1.75333	-2.6e-05
1.755	-2.3e-05
1.75667	-1.9e-05
1.75833	-1.6e-05
1.76	-1.2e-05
1.76167	-9e-06
1.76333	-5e-06
1.765	-2e-06
1.76667	1e-06
1.76833	4e-06
1.77	7e-06
1.77167	1e-05
1.77333	1.1e-05
1.775	1.2e-05
1.77667	1.4e-05
1.77833	1.6e-05
1.78	1.8e-05
1.78167	2e-05
1.78333	2.4e-05
1.785	2.9e-05
1.78667	3.5e-05
1.78833	3.9e-05
1.79	4.1e-05
1.79167	4.3e-05
1.79333	4.5e-05
1.795	4.9e-05
1.79667	5.4e-05
1.79833	5.8e-05
1.8	6.2e-05
1.80167	6.5e-05
1.80333	6.7e-05
1.805	6.9e-05
1.80667	7.1e-05
1.80833	7.3e-05
1.81	7.5e-05
1.81167	7.7e-05
1.81333	8e-05
1.815	8.4e-05
1.81667	8.9e-05
1.81833	9.4e-05
1.82	9.9e-05
1.82167	0.000103
1.82333	0.000106
1.825	0.000109
1.82667	0.000113
1.82833	0.000116
1.83	0.00012
1.83167	0.000124
1.83333	0.000127
1.835	0.00013
1.83667	0.000133
1.83833	0.000137
1.84	0.000141
1.84167	0.000145
1.84333	0.000148
1.845	0.000152
1.84667	0.000156
1.84833	0.000161
1.85	0.000166
1.85167	0.000171
1.85333	0.000174
1.855	0.000177
1.85667	0.000181
1.85833	0.000186
1.86	0.000193
1.86167	0.0002
1.86333	0.000205
1.865	0.00021
1.86667	0.000215
1.86833	0.00022
1.87	0.000225
1.87167	0.00023
1.87333	0.000235
1.875	0.000241
1.87667	0.000249
1.87833	0.000257
1.88	0.000265
1.88167	0.000273
1.88333	0.00028
1.885	0.000287
1.88667	0.000293
1.88833	0.000301
1.89	0.000309
1.89167	0.000318
1.89333	0.000327
1.895	0.000335
1.89667	0.000344
1.89833	0.000354
1.9	0.000365
1.90167	0.000375
1.90333	0.000387
1.905	0.000399
1.90667	0.000413
1.90833	0.000427
1.91	0.000441
1.91167	0.000456
1.91333	0.000473
1.915	0.00049
1.91667	0.000508
1.91833	0.000527
1.92	0.000547
1.92167	0.000568
1.92333	0.00059
1.925	0.000615
1.92667	0.000641
1.92833	0.00067
1.93	0.000702
1.93167	0.000736
1.93333	0.000769
1.935	0.000801
1.93667	0.000833
1.93833	0.000867
1.94	0.000903
1.94167	0.000943
1.94333	0.000986
1.945	0.00103
1.94667	0.00107
1.94833	0.00112
1.95	0.00117
1.95167	0.00122
1.95333	0.00127
1.955	0.00132
1.95667	0.00138
1.95833	0.00143
1.96	0.00149
1.96167	0.00154
1.96333	0.0016
1.965	0.00165
1.96667	0.0017
1.96833	0.00175
1.97	0.00181
1.97167	0.00186
1.97333	0.00191
1.975	0.00196
1.97667	0.00201
1.97833	0.00206
1.98	0.0021
1.98167	0.00215
1.98333	0.00219
1.985	0.00223
1.98667	0.00227
1.98833	0.0023
1.99	0.00233
1.99167	0.00236
1.99333	0.00239
1.995	0.00241
1.99667	0.00242
1.99833	0.00244
2	0.00245
2.00167	0.00246
2.00333	0.00246
2.005	0.00247
2.00667	0.00247
2.00833	0.00246
2.01	0.00245
2.01167	0.00245
2.01333	0.00244
2.015	0.00242
2.01667	0.00241
2.01833	0.00239
2.02	0.00238
2.02167	0.00236
2.02333	0.00233
2.025	0.00231
2.02667	0.00228
2.02833	0.00225
2.03	0.00222
2.03167	0.00219
2.03333	0.00216
2.035	0.00213
2.03667	0.0021
2.03833	0.00208
2.04	0.00205
2.04167	0.00201
2.04333	0.00198
2.045	0.00195
2.04667	0.00191
2.04833	0.00188
2.05	0.00185
2.05167	0.00182
2.05333	0.00179
2.055	0.00176
2.05667	0.00174
2.05833	0.00171
2.06	0.00168
2.06167	0.00165
2.06333	0.00162
2.065	0.0016
2.06667	0.00157
2.06833	0.00154
2.07	0.00152
2.07167	0.0015
2.07333	0.00147
2.075	0.00145
2.07667	0.00143
2.07833	0.0014
2.08	0.00138
2.08167	0.00136
2.08333	0.00134
2.085	0.00132
2.08667	0.0013
2.08833	0.00129
2.09	0.00127
2.09167	0.00126
2.09333	0.00124
2.095	0.00122
2.09667	0.00121
2.09833	0.00119
2.1	0.00118
2.10167	0.00117
2.10333	0.00115
2.105	0.00114
2.10667	0.00113
2.10833	0.00112
2.11	0.0011
2.11167	0.00109
2.11333	0.00108
2.115	0.00107
2.11667	0.00106
2.11833	0.00105
2.12	0.00104
2.12167	0.00103
2.12333	0.00103
2.125	0.00102
2.12667	0.00101
2.12833	0.001
2.13	0.000995
2.13167	0.000987
2.13333	0.000981
2.135	0.000973
2.13667	0.000964
2.13833	0.000955
2.14	0.000948
2.14167	0.000943
2.14333	0.000939
2.145	0.000934
2.14667	0.000929
2.14833	0.000924
2.15	0.000919
2.15167	0.000915
2.15333	0.00091
2.155	0.000904
2.15667	0.000899
2.15833	0.000895
2.16	0.000891
2.16167	0.000888
2.16333	0.000885
2.165	0.000882
2.16667	0.000879
2.16833	0.000875
2.17	0.00087
2.17167	0.000866
2.17333	0.000865
2.175	0.000864
2.17667	0.000862
2.17833	0.000859
2.18	0.000855
2.18167	0.000851
2.18333	0.000849
2.185	0.000847
2.18667	0.000845
2.18833	0.000844
2.19	0.000842
2.19167	0.000838
2.19333	0.000835
2.195	0.000832
2.19667	0.00083
2.19833	0.000828
2.2	0.000827
2.20167	0.000826
2.20333	0.000825
2.205	0.000823
2.20667	0.000821
2.20833	0.000819
2.21	0.000816
2.21167	0.000814
2.21333	0.000813
2.215	0.000813
2.21667	0.000813
2.21833	0.000811
2.22	0.00081
2.22167	0.000809
2.22333	0.000809
2.225	0.000808
2.22667	0.000807
2.22833	0.000805
2.23	0.000804
2.23167	0.000802
2.23333	0.0008
2.235	0.000799
2.23667	0.000798
2.23833	0.000797
2.24	0.000794
2.24167	0.000792
2.24333	0.00079
2.245	0.00079
2.24667	0.00079
2.24833	0.000792
2.25	0.000794
2.25167	0.000795
2.25333	0.000797
2.255	0.000798
2.25667	0.000798
2.25833	0.000797
2.26	0.000795
2.26167	0.000792
2.26333	0.00079
2.265	0.000789
2.26667	0.000789
2.26833	0.000788
2.27	0.000787
2.27167	0.000787
2.27333	0.000788
2.275	0.000789
2.27667	0.00079
2.27833	0.000791
2.28	0.000793
2.28167	0.000795
2.28333	0.000797
2.285	0.000797
2.28667	0.000799
2.28833	0.000801
2.29	0.000802
2.29167	0.000804
2.29333	0.000805
2.295	0.000806
2.29667	0.000808
2.29833	0.000809
2.3	0.00081
2.30167	0.000811
2.30333	0.000812
2.305	0.000814
2.30667	0.000815
2.30833	0.000817
2.31	0.000817
2.31167	0.000817
2.31333	0.000819
2.315	0.000821
2.31667	0.000823
2.31833	0.000824
2.32	0.000825
2.32167	0.000827
2.32333	0.00083
2.325	0.000833
2.32667	0.000835
2.32833	0.000837
2.33	0.000838
2.33167	0.00084
2.33333	0.000841
2.335	0.000844
2.33667	0.000847
2.33833	0.000851
2.34	0.000856
2.34167	0.00086
2.34333	0.000864
2.345	0.000868
2.34667	0.000871
2.34833	0.000874
2.35	0.000878
2.35167	0.000883
2.35333	0.000888
2.355	0.000894
2.35667	0.000904
2.35833	0.000914
2.36	0.000925
2.36167	0.000935
2.36333	0.000944
2.365	0.000954
2.36667	0.000964
2.36833	0.000977
2.37	0.000991
2.37167	0.00101
2.37333	0.00102
2.375	0.00104
2.37667	0.00105
2.37833	0.00107
2.38	0.00109
2.38167	0.0011
2.38333	0.00112
2.385	0.00113
2.38667	0.00115
2.38833	0.00117
2.39	0.00118
2.39167	0.0012
2.39333	0.00121
2.395	0.00123
2.39667	0.00124
2.39833	0.00126
2.4	0.00127
2.40167	0.00129
2.40333	0.0013
2.405	0.00132
2.40667	0.00133
2.40833	0.00134
2.41	0.00135
2.41167	0.00136
2.41333	0.00138
2.415	0.00139
2.41667	0.0014
2.41833	0.00141
2.42	0.00141
2.42167	0.00142
2.42333	0.00143
2.425	0.00144
2.42667	0.00145
2.42833	0.00145
2.43	0.00146
2.43167	0.00147
2.43333	0.00148
2.435	0.00148
2.43667	0.00149
2.43833	0.0015
2.44	0.0015
2.44167	0.00151
2.44333	0.00151
2.445	0.00152
2.44667	0.00152
2.44833	0.00153
2.45	0.00153
2.45167	0.00154
2.45333	0.00155
2.455	0.00155
2.45667	0.00156
2.45833	0.00156
2.46	0.00156
2.46167	0.00157
2.46333	0.00157
2.465	0.00158
2.46667	0.00158
2.46833	0.00158
2.47	0.00159
2.47167	0.00159
2.47333	0.0016
2.475	0.0016
2.47667	0.0016
2.47833	0.00161
2.48	0.00161
2.48167	0.00161
2.48333	0.00162
2.485	0.00162
2.48667	0.00162
2.48833	0.00163
2.49	0.00163
2.49167	0.00163
2.49333	0.00163
2.495	0.00164
2.49667	0.00164
2.49833	0.00164
2.5	0.00165
2.50167	0.00165
2.50333	0.00165
2.505	0.00166
2.50667	0.00166
2.50833	0.00166
2.51	0.00166
2.51167	0.00167
2.51333	0.00167
2.515	0.00167
2.51667	0.00167
2.51833	0.00168
2.52	0.00168
2.52167	0.00168
2.52333	0.00169
2.525	0.0017
2.52667	0.0017
2.52833	0.0017
2.53	0.00171
2.53167	0.00171
2.53333	0.00172
2.535	0.00173
2.53667	0.00173
2.53833	0.00173
2.54	0.00174
2.54167	0.00175
2.54333	0.00176
2.545	0.00177
2.54667	0.00178
2.54833	0.00179
2.55	0.0018
2.55167	0.00181
2.55333	0.00182
2.555	0.00184
2.55667	0.00185
2.55833	0.00186
2.56	0.00188
2.56167	0.00189
2.56333	0.00191
2.565	0.00192
2.56667	0.00194
2.56833	0.00196
2.57	0.00198
2.57167	0.002
2.57333	0.00202
2.575	0.00204
2.57667	0.00206
2.57833	0.00208
2.58	0.0021
2.58167	0.00213
2.58333	0.00215
2.585	0.00217
2.58667	0.0022
2.58833	0.00222
2.59	0.00225
2.59167	0.00227
2.59333	0.0023
2.595	0.00233
2.59667	0.00235
2.59833	0.00238
2.6	0.0024
2.60167	0.00243
2.60333	0.00245
2.605	0.00248
2.60667	0.0025
2.60833	0.00253
2.61	0.00255
2.61167	0.00258
2.61333	0.00261
2.615	0.00263
2.61667	0.00266
2.61833	0.00269
2.62	0.00272
2.62167	0.00274
2.62333	0.00277
2.625	0.00279
2.62667	0.00282
2.62833	0.00284
2.63	0.00287
2.63167	0.0029
2.63333	0.00292
2.635	0.00294
2.63667	0.00297
2.63833	0.003
2.64	0.00302
2.64167	0.00305
2.64333	0.00308
2.645	0.00311
2.64667	0.00314
2.64833	0.00317
2.65	0.00321
2.65167	0.00324
2.65333	0.00328
2.655	0.00332
2.65667	0.00336
2.65833	0.00339
2.66	0.00343
2.66167	0.00347
2.66333	0.00352
2.665	0.00357
2.66667	0.00362
2.66833	0.00367
2.67	0.00373
2.67167	0.00378
2.67333	0.00384
2.675	0.0039
2.67667	0.00396
2.67833	0.00403
2.68	0.00409
2.68167	0.00416
2.68333	0.00424
2.685	0.00431
2.68667	0.00438
2.68833	0.00446
2.69	0.00454
2.69167	0.00462
2.69333	0.00471
2.695	0.00479
2.69667	0.00488
2.69833	0.00497
2.7	0.00506
2.70167	0.00515
2.70333	0.00524
2.705	0.00534
2.70667	0.00543
2.70833	0.00552
2.71	0.00562
2.71167	0.00571
2.71333	0.00581
2.715	0.0059
2.71667	0.006
2.71833	0.00609
2.72	0.00618
2.72167	0.00627
2.72333	0.00636
2.725	0.00645
2.72667	0.00654
2.72833	0.00662
2.73	0.0067
2.73167	0.00679
2.73333	0.00687
2.735	0.00695
2.73667	0.00703
2.73833	0.0071
2.74	0.00718
2.74167	0.00725
2.74333	0.00731
2.745	0.00738
2.74667	0.00744
2.74833	0.0075
2.75	0.00756
2.75167	0.00761
2.75333	0.00766
2.755	0.00771
2.75667	0.00776
2.75833	0.00781
2.76	0.00785
2.76167	0.00789
2.76333	0.00793
2.765	0.00797
2.76667	0.008
2.76833	0.00804
2.77	0.00808
2.77167	0.00811
2.77333	0.00814
2.775	0.00817
2.77667	0.0082
2.77833	0.00823
2.78	0.00825
2.78167	0.00828
2.78333	0.0083
2.785	0.00832
2.78667	0.00835
2.78833	0.00837
2.79	0.0084
2.79167	0.00842
2.79333	0.00845
2.795	0.00847
2.79667	0.0085
2.79833	0.00852
2.8	0.00855
2.80167	0.00858
2.80333	0.00861
2.805	0.00864
2.80667	0.00868
2.80833	0.00871
2.81	0.00875
2.81167	0.00879
2.81333	0.00883
2.815	0.00888
2.81667	0.00893
2.81833	0.00898
2.82	0.00904
2.82167	0.0091
2.82333	0.00917
2.825	0.00924
2.82667	0.00931
2.82833	0.0094
2.83	0.00949
2.83167	0.00958
2.83333	0.00968
2.835	0.00979
2.83667	0.00991
2.83833	0.01004
2.84	0.01018
2.84167	0.01033
2.84333	0.01048
2.845	0.01065
2.84667	0.01084
2.84833	0.01103
2.85	0.01125
2.85167	0.01148
2.85333	0.01173
2.855	0.012
2.85667	0.01229
2.85833	0.0126
2.86	0.01293
2.86167	0.01329
2.86333	0.01367
2.865	0.01408
2.86667	0.01452
2.86833	0.01499
2.87	0.0155
2.87167	0.01604
2.87333	0.01662
2.875	0.01725
2.87667	0.01791
2.87833	0.01863
2.88	0.01939
2.88167	0.02019
2.88333	0.02105
2.885	0.02196
2.88667	0.02293
2.88833	0.02396
2.89	0.02505
2.89167	0.0262
2.89333	0.02742
2.895	0.02871
2.89667	0.03007
2.89833	0.0315
2.9	0.033
2.90167	0.03457
2.90333	0.03622
2.905	0.03795
2.90667	0.03976
2.90833	0.04165
2.91	0.04362
2.91167	0.04567
2.91333	0.04781
2.915	0.05004
2.91667	0.05236
2.91833	0.05477
2.92	0.05727
2.92167	0.05986
2.92333	0.06255
2.925	0.06534
2.92667	0.06823
2.92833	0.07122
2.93	0.07432
2.93167	0.07753
2.93333	0.08085
2.935	0.08429
2.93667	0.08786
2.93833	0.09156
2.94	0.09539
2.94167	0.09938
2.94333	0.10352
2.945	0.10782
2.94667	0.1123
2.94833	0.11696
2.95	0.12182
2.95167	0.12689
2.95333	0.13219
2.955	0.13774
2.95667	0.14355
2.95833	0.14963
2.96	0.15601
2.96167	0.1627
2.96333	0.16973
2.965	0.17712
2.96667	0.18488
2.96833	0.19304
2.97	0.20164
2.97167	0.21069
2.97333	0.22023
2.975	0.23028
2.97667	0.24089
2.97833	0.25208
2.98	0.26389
2.98167	0.27636
2.98333	0.28952
2.985	0.30341
2.98667	0.31806
2.98833	0.33351
2.99	0.34979
2.99167	0.36691
2.99333	0.3849
2.995	0.40378
2.99667	0.42355
2.99833	0.44423
3	0.4658
3.00167	0.48826
3.00333	0.51159
3.005	0.53575
3.00667	0.56071
3.00833	0.58642
3.01	0.61281
3.01167	0.63981
3.01333	0.66735
3.015	0.69533
3.01667	0.72367
3.01833	0.75226
3.02	0.78098
3.02167	0.80971
3.02333	0.83835
3.025	0.86675
3.02667	0.89481
3.02833	0.92238
3.03	0.94936
3.03167	0.97562
3.03333	1.00104
3.035	1.02551
3.03667	1.04892
3.03833	1.07118
3.04	1.09219
3.04167	1.11189
3.04333	1.13021
3.045	1.14707
3.04667	1.16242
3.04833	1.17622
3.05	1.18845
3.05167	1.19908
3.05333	1.20812
3.055	1.21555
3.05667	1.22137
3.05833	1.22561
3.06	1.22829
3.06167	1.22943
3.06333	1.22906
3.065	1.22724
3.06667	1.22403
3.06833	1.21948
3.07	1.21364
3.07167	1.20654
3.07333	1.19824
3.075	1.18881
3.07667	1.17833
3.07833	1.16686
3.08	1.15448
3.08167	1.14123
3.08333	1.12718
3.085	1.11239
3.08667	1.09693
3.08833	1.08087
3.09	1.06425
3.09167	1.04714
3.09333	1.02962
3.095	1.01172
3.09667	0.9935
3.09833	0.97501
3.1	0.95631
3.10167	0.93744
3.10333	0.91843
3.105	0.89933
3.10667	0.88018
3.10833	0.86101
3.11	0.84186
3.11167	0.82276
3.11333	0.80375
3.115	0.78484
3.11667	0.76606
3.11833	0.74745
3.12	0.72901
3.12167	0.71077
3.12333	0.69276
3.125	0.67497
3.12667	0.65742
3.12833	0.64013
3.13	0.6231
3.13167	0.60636
3.13333	0.58991
3.135	0.57375
3.13667	0.5579
3.13833	0.54235
3.14	0.52711
3.14167	0.51218
3.14333	0.49757
3.145	0.48328
3.14667	0.46931
3.14833	0.45565
3.15	0.44232
3.15167	0.42929
3.15333	0.41659
3.155	0.40419
3.15667	0.3921
3.15833	0.38031
3.16	0.36883
3.16167	0.35764
3.16333	0.34674
3.165	0.33614
3.16667	0.32582
3.16833	0.31578
3.17	0.30603
3.17167	0.29654
3.17333	0.28733
3.175	0.27838
3.17667	0.26968
3.17833	0.26123
3.18	0.25303
3.18167	0.24507
3.18333	0.23734
3.185	0.22985
3.18667	0.22258
3.18833	0.21553
3.19	0.2087
3.19167	0.20207
3.19333	0.19565
3.195	0.18943
3.19667	0.1834
3.19833	0.17755
3.2	0.1719
3.20167	0.16641
3.20333	0.16111
3.205	0.15597
3.20667	0.151
3.20833	0.14618
3.21	0.14152
3.21167	0.13701
3.21333	0.13266
3.215	0.12844
3.21667	0.12436
3.21833	0.12042
3.22	0.11661
3.22167	0.11293
3.22333	0.10936
3.225	0.10592
3.22667	0.10259
3.22833	0.09937
3.23	0.09625
3.23167	0.09325
3.23333	0.09034
3.235	0.08754
3.23667	0.08484
3.23833	0.08222
3.24	0.0797
3.24167	0.07726
3.24333	0.0749
3.245	0.07262
3.24667	0.07043
3.24833	0.06831
3.25	0.06627
3.25167	0.0643
3.25333	0.0624
3.255	0.06056
3.25667	0.05879
3.25833	0.05709
3.26	0.05544
3.26167	0.05385
3.26333	0.05232
3.265	0.05084
3.26667	0.04941
3.26833	0.04804
3.27	0.04672
3.27167	0.04544
3.27333	0.04421
3.275	0.04302
3.27667	0.04188
3.27833	0.04077
3.28	0.03971
3.28167	0.03869
3.28333	0.03771
3.285	0.03676
3.28667	0.03585
3.28833	0.03497
3.29	0.03413
3.29167	0.03331
3.29333	0.03253
3.295	0.03177
3.29667	0.03104
3.29833	0.03034
3.3	0.02967
3.30167	0.02902
3.30333	0.02839
3.305	0.02779
3.30667	0.02722
3.30833	0.02666
3.31	0.02612
3.31167	0.0256
3.31333	0.0251
3.315	0.02462
3.31667	0.02415
3.31833	0.02371
3.32	0.02327
3.32167	0.02286
3.32333	0.02245
3.325	0.02206
3.32667	0.02168
3.32833	0.02132
3.33	0.02097
[truncated: 1,602 more rows]

## Sheet: SI Figure 2e
	RGPGRAF*TI -UV	RGPGRAF*TI +UV	RGPGRAF +UV	*TI +UV
replica 1	99.0241	4.17418	1.85109	0
replica 2	100.976	3.86825	1.82367	0

## Sheet: SI Figure 3c and d
Figure S3c and d

## Sheet: SI Figure 3e
Figure S3e
